# Supplementary material for: A systematic analysis of the global and regional burden of colon and rectum cancer and the difference between early- and late-onset CRC from 1990 to 2019
Source: Front Oncol. 2023 Feb 15;13:1102673. doi: 10.3389/fonc.2023.1102673 (PMC9975717; doi:10.3389/fonc.2023.1102673)
Supplement: Supplementary file 1 [file DataSheet_1.zip]

Archive with 20 entries (17 files):
- supplementary material/
- supplementary material/.DS_Store
- __MACOSX/supplementary material/._.DS_Store
- supplementary material/data/
- supplementary material/supplementary material figures/
- __MACOSX/supplementary material/._supplementary material figures
- supplementary material/data/HDI2019.xlsx
- __MACOSX/supplementary material/data/._HDI2019.xlsx
- supplementary material/data/total_antibiotic.csv
- __MACOSX/supplementary material/data/._total_antibiotic.csv
- supplementary material/data/meal.xlsx
- __MACOSX/supplementary material/data/._meal.xlsx
- supplementary material/supplementary material figures/F s1.tiff
- __MACOSX/supplementary material/supplementary material figures/._F s1.tiff
- supplementary material/supplementary material figures/F s3.tiff
- __MACOSX/supplementary material/supplementary material figures/._F s3.tiff
- supplementary material/supplementary material figures/supplementary material.docx
- __MACOSX/supplementary material/supplementary material figures/._supplementary material.docx
- supplementary material/supplementary material figures/F s2.tiff
- __MACOSX/supplementary material/supplementary material figures/._F s2.tiff
