# Supplementary material for: A systematic analysis of the global and regional burden of colon and rectum cancer and the difference between early- and late-onset CRC from 1990 to 2019
Source: Front Oncol. 2023 Feb 15;13:1102673. doi: 10.3389/fonc.2023.1102673 (PMC9975717; doi:10.3389/fonc.2023.1102673)
Supplement: Supplementary file 1 [file DataSheet_1.zip › supplementary material/data/HDI2019.xlsx]

## Sheet: Sheet1
Country_HDI	Value
Norway	0.957
Ireland	0.955
Switzerland	0.955
Hong Kong, China (SAR)	0.949
Iceland	0.949
Germany	0.947
Sweden	0.945
Australia	0.944
Netherlands	0.944
Denmark	0.94
Finland	0.938
Singapore	0.938
United Kingdom	0.932
Belgium	0.931
New Zealand	0.931
Canada	0.929
United States	0.926
Austria	0.922
Israel	0.919
Japan	0.919
Liechtenstein	0.919
Slovenia	0.917
Korea (Republic of)	0.916
Luxembourg	0.916
Spain	0.904
France	0.901
Czechia	0.9
Malta	0.895
Estonia	0.892
Italy	0.892
United Arab Emirates	0.89
Greece	0.888
Cyprus	0.887
Lithuania	0.882
Poland	0.88
Andorra	0.868
Latvia	0.866
Portugal	0.864
Slovakia	0.86
Hungary	0.854
Saudi Arabia	0.854
Bahrain	0.852
Chile	0.851
Croatia	0.851
Qatar	0.848
Argentina	0.845
Brunei Darussalam	0.838
Montenegro	0.829
Romania	0.828
Palau	0.826
Kazakhstan	0.825
Russian Federation	0.824
Belarus	0.823
Turkey	0.82
Uruguay	0.817
Bulgaria	0.816
Panama	0.815
Bahamas	0.814
Barbados	0.814
Oman	0.813
Georgia	0.812
Costa Rica	0.81
Malaysia	0.81
Kuwait	0.806
Serbia	0.806
Mauritius	0.804
Seychelles	0.796
Trinidad and Tobago	0.796
Albania	0.795
Cuba	0.783
Iran (Islamic Republic of)	0.783
Sri Lanka	0.782
Bosnia and Herzegovina	0.78
Grenada	0.779
Mexico	0.779
Saint Kitts and Nevis	0.779
Ukraine	0.779
Antigua and Barbuda	0.778
Peru	0.777
Thailand	0.777
Armenia	0.776
North Macedonia	0.774
Colombia	0.767
Brazil	0.765
China	0.761
Ecuador	0.759
Saint Lucia	0.759
Azerbaijan	0.756
Dominican Republic	0.756
Moldova (Republic of)	0.75
Algeria	0.748
Lebanon	0.744
Fiji	0.743
Dominica	0.742
Maldives	0.74
Tunisia	0.74
Saint Vincent and the Grenadines	0.738
Suriname	0.738
Mongolia	0.737
Botswana	0.735
Jamaica	0.734
Jordan	0.729
Paraguay	0.728
Tonga	0.725
Libya	0.724
Uzbekistan	0.72
Bolivia (Plurinational State of)	0.718
Indonesia	0.718
Philippines	0.718
Belize	0.716
Samoa	0.715
Turkmenistan	0.715
Venezuela (Bolivarian Republic of)	0.711
South Africa	0.709
Palestine, State of	0.708
Egypt	0.707
Marshall Islands	0.704
Viet Nam	0.704
Gabon	0.703
Kyrgyzstan	0.697
Morocco	0.686
Guyana	0.682
Iraq	0.674
El Salvador	0.673
Tajikistan	0.668
Cabo Verde	0.665
Guatemala	0.663
Nicaragua	0.66
Bhutan	0.654
Namibia	0.646
India	0.645
Honduras	0.634
Bangladesh	0.632
Kiribati	0.63
Sao Tome and Principe	0.625
Micronesia (Federated States of)	0.62
Lao People's Democratic Republic	0.613
Eswatini (Kingdom of)	0.611
Ghana	0.611
Vanuatu	0.609
Timor-Leste	0.606
Nepal	0.602
Kenya	0.601
Cambodia	0.594
Equatorial Guinea	0.592
Zambia	0.584
Myanmar	0.583
Angola	0.581
Congo	0.574
Zimbabwe	0.571
Solomon Islands	0.567
Syrian Arab Republic	0.567
Cameroon	0.563
Pakistan	0.557
Papua New Guinea	0.555
Comoros	0.554
Mauritania	0.546
Benin	0.545
Uganda	0.544
Rwanda	0.543
Nigeria	0.539
Côte d'Ivoire	0.538
Tanzania (United Republic of)	0.529
Madagascar	0.528
Lesotho	0.527
Djibouti	0.524
Togo	0.515
Senegal	0.512
Afghanistan	0.511
Haiti	0.51
Sudan	0.51
Gambia	0.496
Ethiopia	0.485
Malawi	0.483
Congo (Democratic Republic of the)	0.48
Guinea-Bissau	0.48
Liberia	0.48
Guinea	0.477
Yemen	0.47
Eritrea	0.459
Mozambique	0.456
Burkina Faso	0.452
Sierra Leone	0.452
Mali	0.434
Burundi	0.433
South Sudan	0.433
Chad	0.398
Central African Republic	0.397
Niger	0.394
