# Supplementary material for: A systematic analysis of the global and regional burden of colon and rectum cancer and the difference between early- and late-onset CRC from 1990 to 2019
Source: Front Oncol. 2023 Feb 15;13:1102673. doi: 10.3389/fonc.2023.1102673 (PMC9975717; doi:10.3389/fonc.2023.1102673)
Supplement: Supplementary file 1 [file DataSheet_1.zip › supplementary material/data/total_antibiotic.csv]

Location	Year	Antibiotic consumption (DDD/1,000/day)	Lower uncertainty interval	Upper uncertainty interval
Afghanistan	2000	7.3	5.2	10.1
Afghanistan	2001	7.5	5.2	10.3
Afghanistan	2002	7.7	5.4	10.6
Afghanistan	2003	8.2	5.8	11.2
Afghanistan	2004	8.2	5.9	11.4
Afghanistan	2005	8.8	6.3	12.2
Afghanistan	2006	8.9	6.4	12.4
Afghanistan	2007	9.2	6.6	12.7
Afghanistan	2008	9.6	6.9	13.2
Afghanistan	2009	10	7.1	13.7
Afghanistan	2010	10.3	7.3	14.1
Afghanistan	2011	11.1	8	15.2
Afghanistan	2012	11.9	8.5	16.2
Afghanistan	2013	12	8.5	16.4
Afghanistan	2014	12.4	8.8	17.2
Afghanistan	2015	13	9.2	18.2
Afghanistan	2016	13.1	9.2	18.2
Afghanistan	2017	13.8	9.7	19.2
Afghanistan	2018	14.2	10	19.8
Albania	2000	14.2	10.2	19.3
Albania	2001	14.6	10.4	19.4
Albania	2002	14.7	10.7	19.4
Albania	2003	14.9	11	19.5
Albania	2004	15.1	11.3	19.6
Albania	2005	15.4	11.7	19.8
Albania	2006	15.3	11.9	19.5
Albania	2007	15.3	12.1	19.2
Albania	2008	15.5	12.4	19
Albania	2009	15.5	12.6	18.8
Albania	2010	15.4	12.9	18.3
Albania	2011	15.6	13.4	18.1
Albania	2012	15.6	13.6	17.7
Albania	2013	16	14.3	17.7
Albania	2014	16.4	14.9	17.9
Albania	2015	16.7	15.3	18.2
Albania	2016	17.4	15.8	19.1
Albania	2017	17.9	16	20.1
Albania	2018	18.4	16	21.2
Algeria	2000	13.3	11.6	15.3
Algeria	2001	13.4	11.9	15.1
Algeria	2002	13.9	12.6	15.4
Algeria	2003	15	13.7	16.4
Algeria	2004	15.5	14.3	16.8
Algeria	2005	16.7	15.5	17.8
Algeria	2006	17.5	16.3	18.6
Algeria	2007	19	17.9	20.1
Algeria	2008	20.5	19.3	21.6
Algeria	2009	21.9	20.7	23
Algeria	2010	23.2	22	24.3
Algeria	2011	24.8	23.6	26.1
Algeria	2012	26	24.9	27.3
Algeria	2013	29.4	28.2	30.6
Algeria	2014	31.6	30.3	32.8
Algeria	2015	33.1	31.8	34.3
Algeria	2016	34.7	33.4	36.2
Algeria	2017	35.8	34.2	37.5
Algeria	2018	36.8	34.9	39
American Samoa	2000	8	5.6	11.4
American Samoa	2001	8	5.5	11.2
American Samoa	2002	8	5.5	11.3
American Samoa	2003	8.3	5.7	11.6
American Samoa	2004	8.5	5.9	12
American Samoa	2005	8.5	5.8	11.9
American Samoa	2006	8.7	6	12.1
American Samoa	2007	8.7	6	12.1
American Samoa	2008	8.9	6.2	12.5
American Samoa	2009	9.1	6.2	12.6
American Samoa	2010	9.3	6.4	12.9
American Samoa	2011	9.8	6.7	13.5
American Samoa	2012	9.9	6.8	13.7
American Samoa	2013	9.9	6.8	13.7
American Samoa	2014	10.1	7	14
American Samoa	2015	10.3	7.1	14.4
American Samoa	2016	10.4	7.2	14.4
American Samoa	2017	10.6	7.5	14.9
American Samoa	2018	10.8	7.6	14.9
Andorra	2000	15	15	15
Andorra	2001	13.9	13.9	13.9
Andorra	2002	16.2	16.2	16.2
Andorra	2003	13.5	13.5	13.5
Andorra	2004	14.8	14.8	14.8
Andorra	2005	14.8	14.8	14.8
Andorra	2006	16.5	16.5	16.5
Andorra	2007	17.3	17.3	17.3
Andorra	2008	16.1	16.1	16.1
Andorra	2009	17.9	17.9	17.9
Andorra	2010	17.6	17.6	17.6
Andorra	2011	19.3	19.3	19.3
Andorra	2012	18.6	18.6	18.6
Andorra	2013	18.3	18.3	18.3
Andorra	2014	19.2	19.2	19.2
Andorra	2015	18.4	18.4	18.4
Andorra	2016	17.5	17.5	17.5
Andorra	2017	17.2	17.2	17.2
Andorra	2018	17.1	17.1	17.1
Angola	2000	4	2.8	5.7
Angola	2001	4.1	2.8	5.7
Angola	2002	4.2	2.9	5.9
Angola	2003	4.3	3	6
Angola	2004	4.5	3.1	6.2
Angola	2005	4.6	3.2	6.5
Angola	2006	4.8	3.4	6.7
Angola	2007	5	3.5	6.9
Angola	2008	5.1	3.6	7.2
Angola	2009	5.3	3.7	7.3
Angola	2010	5.5	3.9	7.6
Angola	2011	5.8	4.1	8
Angola	2012	6.1	4.3	8.3
Angola	2013	6.4	4.5	8.7
Angola	2014	6.8	4.7	9.3
Angola	2015	7.1	5	9.9
Angola	2016	7.4	5.2	10.3
Angola	2017	7.9	5.6	11
Angola	2018	8.2	5.8	11.5
Antigua and Barbuda	2000	17.8	17.8	17.8
Antigua and Barbuda	2001	15.4	15.4	15.4
Antigua and Barbuda	2002	16.1	16.1	16.1
Antigua and Barbuda	2003	16.9	16.9	16.9
Antigua and Barbuda	2004	15.7	15.7	15.7
Antigua and Barbuda	2005	16.6	16.6	16.6
Antigua and Barbuda	2006	18.9	18.9	18.9
Antigua and Barbuda	2007	19	19	19
Antigua and Barbuda	2008	17.3	17.3	17.3
Antigua and Barbuda	2009	16.7	16.7	16.7
Antigua and Barbuda	2010	19.5	19.5	19.5
Antigua and Barbuda	2011	19.1	19.1	19.1
Antigua and Barbuda	2012	17.2	17.2	17.2
Antigua and Barbuda	2013	19.7	19.7	19.7
Antigua and Barbuda	2014	19.1	19.1	19.1
Antigua and Barbuda	2015	16.6	16.6	16.6
Antigua and Barbuda	2016	17.8	17.8	17.8
Antigua and Barbuda	2017	17.1	17.1	17.1
Antigua and Barbuda	2018	18	18	18
Argentina	2000	10.5	10.5	10.5
Argentina	2001	9.7	9.7	9.7
Argentina	2002	7.2	7.2	7.2
Argentina	2003	11	11	11
Argentina	2004	10.5	10.5	10.5
Argentina	2005	11.2	11.2	11.2
Argentina	2006	11.9	11.9	11.9
Argentina	2007	13.3	13.3	13.3
Argentina	2008	13.2	13.2	13.2
Argentina	2009	12.7	12.7	12.7
Argentina	2010	14.1	14.1	14.1
Argentina	2011	15.1	15.1	15.1
Argentina	2012	14.9	14.9	14.9
Argentina	2013	15.3	15.3	15.3
Argentina	2014	15.5	15.5	15.5
Argentina	2015	16.7	16.7	16.7
Argentina	2016	16.9	16.9	16.9
Argentina	2017	16.7	16.7	16.7
Argentina	2018	15.2	15.2	15.2
Armenia	2000	12.5	8.8	17.4
Armenia	2001	12.8	9.1	17.7
Armenia	2002	13.4	9.4	18.3
Armenia	2003	13.7	9.6	18.7
Armenia	2004	14	9.9	19
Armenia	2005	14	9.9	18.9
Armenia	2006	14	9.9	18.8
Armenia	2007	14.4	10.3	19.2
Armenia	2008	14.3	10.3	18.9
Armenia	2009	13.9	10	18.5
Armenia	2010	13.7	10	18.1
Armenia	2011	14.9	10.9	19.6
Armenia	2012	14.4	10.7	18.9
Armenia	2013	13.9	10.3	18.4
Armenia	2014	12.2	9.1	16
Armenia	2015	12.5	9.4	16.5
Armenia	2016	12.5	9.4	16.6
Armenia	2017	12.9	9.7	16.9
Armenia	2018	13.4	10	17.6
Australia	2000	19.5	19.5	19.5
Australia	2001	19.7	19.7	19.7
Australia	2002	19	19	19
Australia	2003	20	20	20
Australia	2004	19.8	19.8	19.8
Australia	2005	19.8	19.8	19.8
Australia	2006	19.7	19.7	19.7
Australia	2007	20	20	20
Australia	2008	22.6	22.6	22.6
Australia	2009	21.5	21.5	21.5
Australia	2010	23.9	23.9	23.9
Australia	2011	25.1	25.1	25.1
Australia	2012	24.3	24.3	24.3
Australia	2013	23.4	23.4	23.4
Australia	2014	25.9	25.9	25.9
Australia	2015	26	26	26
Australia	2016	25.7	25.7	25.7
Australia	2017	24	24	24
Australia	2018	23.9	23.9	23.9
Austria	2000	15.3	15.3	15.3
Austria	2001	14.8	14.8	14.8
Austria	2002	14.9	14.9	14.9
Austria	2003	15.5	15.5	15.5
Austria	2004	15.5	15.5	15.5
Austria	2005	17.4	17.4	17.4
Austria	2006	16.3	16.3	16.3
Austria	2007	17.5	17.5	17.5
Austria	2008	21	21	21
Austria	2009	22.5	22.5	22.5
Austria	2010	21.2	21.2	21.2
Austria	2011	20.3	20.3	20.3
Austria	2012	19.8	19.8	19.8
Austria	2013	20.9	20.9	20.9
Austria	2014	17.2	17.2	17.2
Austria	2015	17	17	17
Austria	2016	17	17	17
Austria	2017	16.7	16.7	16.7
Austria	2018	16.8	16.8	16.8
Azerbaijan	2000	7.4	5.1	10.2
Azerbaijan	2001	7.7	5.4	10.7
Azerbaijan	2002	8.3	5.8	11.4
Azerbaijan	2003	9	6.3	12.4
Azerbaijan	2004	9.4	6.5	12.9
Azerbaijan	2005	9.8	6.9	13.5
Azerbaijan	2006	10	7.1	13.8
Azerbaijan	2007	10.3	7.4	14.3
Azerbaijan	2008	10.3	7.4	14.2
Azerbaijan	2009	10.2	7.3	14
Azerbaijan	2010	9.9	7.2	13.6
Azerbaijan	2011	10.3	7.5	14.1
Azerbaijan	2012	10.1	7.3	13.8
Azerbaijan	2013	10.1	7.3	13.8
Azerbaijan	2014	9.9	7.1	13.5
Azerbaijan	2015	9.7	7	13.1
Azerbaijan	2016	10.4	7.5	13.9
Azerbaijan	2017	10.7	7.7	14.3
Azerbaijan	2018	11.1	7.9	14.7
Bahrain	2000	15.7	15.7	15.7
Bahrain	2001	16.3	16.3	16.3
Bahrain	2002	15.3	15.3	15.3
Bahrain	2003	14.6	14.6	14.6
Bahrain	2004	18.2	18.2	18.2
Bahrain	2005	17.3	17.3	17.3
Bahrain	2006	16.9	16.9	16.9
Bahrain	2007	16.5	16.5	16.5
Bahrain	2008	17.2	17.2	17.2
Bahrain	2009	18.2	18.2	18.2
Bahrain	2010	18.9	18.9	18.9
Bahrain	2011	18.9	18.9	18.9
Bahrain	2012	17.7	17.7	17.7
Bahrain	2013	19.6	19.6	19.6
Bahrain	2014	17.6	17.6	17.6
Bahrain	2015	18.1	18.1	18.1
Bahrain	2016	19	19	19
Bahrain	2017	18	18	18
Bahrain	2018	19.1	19.1	19.1
Bangladesh	2000	8.1	7.3	8.9
Bangladesh	2001	8.4	7.7	9.1
Bangladesh	2002	8.8	8.2	9.4
Bangladesh	2003	9	8.5	9.6
Bangladesh	2004	9.4	8.9	10
Bangladesh	2005	9.8	9.3	10.4
Bangladesh	2006	10.1	9.5	10.6
Bangladesh	2007	10.5	9.9	11.1
Bangladesh	2008	10.8	10.3	11.4
Bangladesh	2009	11.1	10.5	11.7
Bangladesh	2010	11.9	11.3	12.5
Bangladesh	2011	12.8	12.2	13.4
Bangladesh	2012	13.6	13	14.2
Bangladesh	2013	13.8	13.3	14.4
Bangladesh	2014	15	14.4	15.6
Bangladesh	2015	16.3	15.6	16.9
Bangladesh	2016	16.3	15.7	17
Bangladesh	2017	17.2	16.4	18
Bangladesh	2018	18	16.9	19
Barbados	2000	15.9	15.9	15.9
Barbados	2001	15.8	15.8	15.8
Barbados	2002	14.3	14.3	14.3
Barbados	2003	16.5	16.5	16.5
Barbados	2004	15.7	15.7	15.7
Barbados	2005	16.8	16.8	16.8
Barbados	2006	17.2	17.2	17.2
Barbados	2007	16.2	16.2	16.2
Barbados	2008	16.5	16.5	16.5
Barbados	2009	17.9	17.9	17.9
Barbados	2010	18.3	18.3	18.3
Barbados	2011	19.2	19.2	19.2
Barbados	2012	20.8	20.8	20.8
Barbados	2013	18.6	18.6	18.6
Barbados	2014	20.4	20.4	20.4
Barbados	2015	18.9	18.9	18.9
Barbados	2016	19.3	19.3	19.3
Barbados	2017	17.8	17.8	17.8
Barbados	2018	17	17	17
Belarus	2000	7.3	5.8	9.1
Belarus	2001	8	6.5	9.8
Belarus	2002	8.6	7.1	10.4
Belarus	2003	9.8	8.2	11.7
Belarus	2004	11.2	9.6	13.1
Belarus	2005	12.2	10.7	13.8
Belarus	2006	13	11.7	14.3
Belarus	2007	13.9	12.8	15.2
Belarus	2008	15.1	14.1	16.1
Belarus	2009	15.8	15	16.7
Belarus	2010	16	15.3	16.8
Belarus	2011	16.6	16	17.4
Belarus	2012	17.4	16.7	18.1
Belarus	2013	18.6	17.9	19.3
Belarus	2014	19.8	19	20.5
Belarus	2015	20.1	19.4	20.9
Belarus	2016	20.8	20.1	21.6
Belarus	2017	21.4	20.6	22.4
Belarus	2018	21.7	20.6	22.9
Belgium	2000	24	24	24
Belgium	2001	22.2	22.2	22.2
Belgium	2002	22.3	22.3	22.3
Belgium	2003	22.8	22.8	22.8
Belgium	2004	20.8	20.8	20.8
Belgium	2005	22.6	22.6	22.6
Belgium	2006	22.1	22.1	22.1
Belgium	2007	22.9	22.9	22.9
Belgium	2008	23.6	23.6	23.6
Belgium	2009	24.3	24.3	24.3
Belgium	2010	24.1	24.1	24.1
Belgium	2011	24.9	24.9	24.9
Belgium	2012	24.9	24.9	24.9
Belgium	2013	25	25	25
Belgium	2014	27.9	27.9	27.9
Belgium	2015	29.6	29.6	29.6
Belgium	2016	27.3	27.3	27.3
Belgium	2017	26.8	26.8	26.8
Belgium	2018	26.3	26.3	26.3
Belize	2000	5.3	3.7	7.3
Belize	2001	5.3	3.7	7.3
Belize	2002	5.5	3.8	7.5
Belize	2003	5.6	3.9	7.8
Belize	2004	6.1	4.3	8.5
Belize	2005	6.3	4.4	8.8
Belize	2006	6.5	4.6	9.1
Belize	2007	6.8	4.8	9.4
Belize	2008	7	4.9	9.8
Belize	2009	7.1	5	9.9
Belize	2010	7.5	5.2	10.4
Belize	2011	7.6	5.3	10.5
Belize	2012	7.7	5.3	10.7
Belize	2013	7.9	5.5	10.9
Belize	2014	7.9	5.4	11
Belize	2015	8.2	5.6	11.4
Belize	2016	8.4	5.8	11.8
Belize	2017	8.5	6	11.9
Belize	2018	8.7	6.1	12.2
Benin	2000	3.5	3.2	3.9
Benin	2001	3.5	3.2	3.7
Benin	2002	3.4	3.2	3.6
Benin	2003	3.4	3.2	3.6
Benin	2004	3.5	3.3	3.7
Benin	2005	3.5	3.3	3.7
Benin	2006	3.6	3.4	3.8
Benin	2007	3.9	3.6	4.1
Benin	2008	4.2	4	4.4
Benin	2009	4.5	4.3	4.7
Benin	2010	5.1	4.8	5.3
Benin	2011	5.9	5.7	6.2
Benin	2012	6.6	6.3	6.8
Benin	2013	7.2	6.9	7.4
Benin	2014	8	7.7	8.2
Benin	2015	9.2	8.9	9.4
Benin	2016	9.6	9.3	9.9
Benin	2017	10.2	9.9	10.5
Benin	2018	10.4	9.9	10.9
Bermuda	2000	16.5	16.5	16.5
Bermuda	2001	15.4	15.4	15.4
Bermuda	2002	16	16	16
Bermuda	2003	15.1	15.1	15.1
Bermuda	2004	15.5	15.5	15.5
Bermuda	2005	18.4	18.4	18.4
Bermuda	2006	16.9	16.9	16.9
Bermuda	2007	15.9	15.9	15.9
Bermuda	2008	18.9	18.9	18.9
Bermuda	2009	16.8	16.8	16.8
Bermuda	2010	18.1	18.1	18.1
Bermuda	2011	17.3	17.3	17.3
Bermuda	2012	19.6	19.6	19.6
Bermuda	2013	19.5	19.5	19.5
Bermuda	2014	18.5	18.5	18.5
Bermuda	2015	18.8	18.8	18.8
Bermuda	2016	18.8	18.8	18.8
Bermuda	2017	19.5	19.5	19.5
Bermuda	2018	19.7	19.7	19.7
Bhutan	2000	10.8	7.6	15.2
Bhutan	2001	11.2	7.9	15.6
Bhutan	2002	11.9	8.3	16.6
Bhutan	2003	12.5	8.7	17.3
Bhutan	2004	13.1	9.1	18.1
Bhutan	2005	13.7	9.5	19
Bhutan	2006	13.8	9.5	19.2
Bhutan	2007	14.8	10.2	20.6
Bhutan	2008	15.3	10.5	21.3
Bhutan	2009	14.3	9.8	20
Bhutan	2010	14.3	9.8	20.3
Bhutan	2011	15.4	10.5	21.8
Bhutan	2012	16.2	11.1	22.7
Bhutan	2013	16.7	11.4	23.3
Bhutan	2014	17.3	11.8	24.3
Bhutan	2015	17.9	12.3	25
Bhutan	2016	18	12.5	25.1
Bhutan	2017	19.3	13.5	26.9
Bhutan	2018	19.8	13.8	27.6
Bolivia	2000	11.3	8	15.4
Bolivia	2001	11.1	7.8	15.1
Bolivia	2002	11.2	7.9	15
Bolivia	2003	11.6	8.3	15.4
Bolivia	2004	11.8	8.6	15.5
Bolivia	2005	12.2	9.2	16.1
Bolivia	2006	12.6	9.6	16.6
Bolivia	2007	13.1	10.2	17.1
Bolivia	2008	13.6	10.7	17.4
Bolivia	2009	14.2	11.4	17.6
Bolivia	2010	15	12.3	18.3
Bolivia	2011	15.7	13.2	18.7
Bolivia	2012	16.3	14.1	19
Bolivia	2013	17.5	15.4	20
Bolivia	2014	18	16.1	20
Bolivia	2015	18.4	16.9	20.3
Bolivia	2016	19.3	17.8	21
Bolivia	2017	19.3	17.6	21.3
Bolivia	2018	19.5	17.4	21.7
Bosnia and Herzegovina	2000	15	11.3	19.2
Bosnia and Herzegovina	2001	15.7	12.1	19.9
Bosnia and Herzegovina	2002	16.1	12.6	20.1
Bosnia and Herzegovina	2003	16.5	13.1	20.1
Bosnia and Herzegovina	2004	17.5	14.2	21.1
Bosnia and Herzegovina	2005	18	15	21.4
Bosnia and Herzegovina	2006	18.1	15.4	21
Bosnia and Herzegovina	2007	18.6	16.2	21.2
Bosnia and Herzegovina	2008	19	17	21.2
Bosnia and Herzegovina	2009	19.3	17.6	21.1
Bosnia and Herzegovina	2010	19.8	18.5	21.2
Bosnia and Herzegovina	2011	20.8	19.7	21.8
Bosnia and Herzegovina	2012	20.1	19.4	20.9
Bosnia and Herzegovina	2013	20.4	19.8	21.1
Bosnia and Herzegovina	2014	19.3	18.8	19.9
Bosnia and Herzegovina	2015	18.9	18.3	19.4
Bosnia and Herzegovina	2016	18.3	17.7	19
Bosnia and Herzegovina	2017	18	17.3	18.8
Bosnia and Herzegovina	2018	17.9	16.9	18.9
Botswana	2000	7.1	5	9.7
Botswana	2001	6.4	4.5	8.8
Botswana	2002	7	4.9	9.7
Botswana	2003	7.1	5	9.8
Botswana	2004	7.6	5.3	10.5
Botswana	2005	7.5	5.2	10.3
Botswana	2006	7.5	5.3	10.3
Botswana	2007	7.3	5.2	10
Botswana	2008	7.4	5.2	10.1
Botswana	2009	7.1	5.1	9.7
Botswana	2010	7.4	5.2	10
Botswana	2011	7.7	5.4	10.6
Botswana	2012	8	5.6	11
Botswana	2013	8.4	5.9	11.6
Botswana	2014	8.7	6	12.1
Botswana	2015	8.7	6	12.3
Botswana	2016	9.1	6.3	13
Botswana	2017	9.8	6.7	13.8
Botswana	2018	10	6.9	14.2
Brazil	2000	4.4	3.5	5.5
Brazil	2001	4.5	3.6	5.5
Brazil	2002	4.6	3.8	5.5
Brazil	2003	4.8	4	5.7
Brazil	2004	5.2	4.4	6.1
Brazil	2005	5.6	4.8	6.5
Brazil	2006	6.3	5.4	7.2
Brazil	2007	7.3	6.4	8.3
Brazil	2008	9.5	8.4	10.6
Brazil	2009	11.4	10.2	12.5
Brazil	2010	13.5	12.2	14.8
Brazil	2011	15	13.7	16.2
Brazil	2012	15.6	14.3	16.9
Brazil	2013	15.9	14.6	17.2
Brazil	2014	14.4	13.3	15.6
Brazil	2015	14.6	13.4	15.9
Brazil	2016	15.6	14.3	17.1
Brazil	2017	15.2	13.7	16.8
Brazil	2018	15	13.3	16.9
Brunei	2000	13.6	13.6	13.6
Brunei	2001	16.3	16.3	16.3
Brunei	2002	17.4	17.4	17.4
Brunei	2003	17.2	17.2	17.2
Brunei	2004	14.9	14.9	14.9
Brunei	2005	16.6	16.6	16.6
Brunei	2006	17.8	17.8	17.8
Brunei	2007	16.9	16.9	16.9
Brunei	2008	18.7	18.7	18.7
Brunei	2009	17.6	17.6	17.6
Brunei	2010	17.9	17.9	17.9
Brunei	2011	17.4	17.4	17.4
Brunei	2012	19.7	19.7	19.7
Brunei	2013	18.3	18.3	18.3
Brunei	2014	17.9	17.9	17.9
Brunei	2015	18	18	18
Brunei	2016	19.8	19.8	19.8
Brunei	2017	17.8	17.8	17.8
Brunei	2018	17.6	17.6	17.6
Bulgaria	2000	9.3	8.5	10.2
Bulgaria	2001	10.3	9.6	11.1
Bulgaria	2002	11	10.4	11.7
Bulgaria	2003	12.3	11.6	12.9
Bulgaria	2004	13.6	12.9	14.2
Bulgaria	2005	15.4	14.7	16.1
Bulgaria	2006	16.7	16	17.4
Bulgaria	2007	17.8	17.1	18.5
Bulgaria	2008	18.5	17.8	19.2
Bulgaria	2009	18.8	18.1	19.6
Bulgaria	2010	19	18.3	19.8
Bulgaria	2011	19.6	18.9	20.4
Bulgaria	2012	19.7	19	20.5
Bulgaria	2013	20.5	19.7	21.2
Bulgaria	2014	21.5	20.8	22.3
Bulgaria	2015	22.3	21.5	23
Bulgaria	2016	22.9	22.1	23.7
Bulgaria	2017	23.4	22.5	24.4
Bulgaria	2018	24	22.8	25.2
Burkina Faso	2000	3.4	3	3.9
Burkina Faso	2001	3.4	3	3.8
Burkina Faso	2002	3.4	3	3.8
Burkina Faso	2003	3.4	3.1	3.8
Burkina Faso	2004	3.5	3.2	3.9
Burkina Faso	2005	3.6	3.3	3.9
Burkina Faso	2006	3.7	3.4	4
Burkina Faso	2007	3.9	3.6	4.2
Burkina Faso	2008	4.3	3.9	4.6
Burkina Faso	2009	4.6	4.3	5
Burkina Faso	2010	5.2	4.8	5.5
Burkina Faso	2011	6.1	5.7	6.4
Burkina Faso	2012	6.9	6.6	7.3
Burkina Faso	2013	7.5	7.1	7.9
Burkina Faso	2014	8.6	8.2	9
Burkina Faso	2015	10.5	10	10.9
Burkina Faso	2016	10.2	9.8	10.7
Burkina Faso	2017	10.7	10.2	11.3
Burkina Faso	2018	10.8	10.1	11.5
Burundi	2000	3.7	2.6	5
Burundi	2001	3.7	2.7	5.1
Burundi	2002	3.8	2.8	5.1
Burundi	2003	3.9	2.9	5.2
Burundi	2004	4.1	3.1	5.4
Burundi	2005	4.2	3.2	5.5
Burundi	2006	4.3	3.3	5.5
Burundi	2007	4.3	3.3	5.5
Burundi	2008	4.4	3.5	5.6
Burundi	2009	4.1	3.3	5.2
Burundi	2010	4.2	3.4	5.2
Burundi	2011	4.4	3.6	5.4
Burundi	2012	4.4	3.6	5.4
Burundi	2013	4.5	3.7	5.4
Burundi	2014	4.6	3.9	5.6
Burundi	2015	4.6	3.9	5.5
Burundi	2016	4.9	4.1	5.8
Burundi	2017	5.1	4.2	6.1
Burundi	2018	5.3	4.3	6.4
Cambodia	2000	4	2.8	5.6
Cambodia	2001	4.1	2.9	5.8
Cambodia	2002	4.3	3	6.1
Cambodia	2003	4.6	3.2	6.5
Cambodia	2004	5.1	3.6	7.2
Cambodia	2005	5.2	3.7	7.3
Cambodia	2006	5.5	3.9	7.6
Cambodia	2007	5.7	4	7.9
Cambodia	2008	5.9	4.2	8.3
Cambodia	2009	6.1	4.3	8.5
Cambodia	2010	6.2	4.4	8.8
Cambodia	2011	6.6	4.7	9.4
Cambodia	2012	6.7	4.7	9.4
Cambodia	2013	6.6	4.6	9.4
Cambodia	2014	5.8	4.1	8.3
Cambodia	2015	5.3	3.7	7.5
Cambodia	2016	5.2	3.7	7.3
Cambodia	2017	5.5	3.8	7.7
Cambodia	2018	5.6	3.9	7.9
Cameroon	2000	3.6	3.3	3.8
Cameroon	2001	3.5	3.3	3.7
Cameroon	2002	3.4	3.2	3.6
Cameroon	2003	3.4	3.2	3.6
Cameroon	2004	3.5	3.3	3.6
Cameroon	2005	3.6	3.4	3.7
Cameroon	2006	3.6	3.4	3.8
Cameroon	2007	3.8	3.6	4
Cameroon	2008	4.1	3.9	4.2
Cameroon	2009	4.4	4.3	4.6
Cameroon	2010	5.1	4.9	5.3
Cameroon	2011	5.9	5.7	6.2
Cameroon	2012	6.6	6.3	6.8
Cameroon	2013	7.2	7	7.4
Cameroon	2014	8.1	7.8	8.3
Cameroon	2015	9.1	8.8	9.3
Cameroon	2016	9.6	9.4	9.9
Cameroon	2017	10.3	10	10.6
Cameroon	2018	10.3	10	10.7
Canada	2000	18.3	18.3	18.3
Canada	2001	18.6	18.6	18.6
Canada	2002	19.3	19.3	19.3
Canada	2003	19.5	19.5	19.5
Canada	2004	19.6	19.6	19.6
Canada	2005	20.8	20.8	20.8
Canada	2006	20.9	20.9	20.9
Canada	2007	21.5	21.5	21.5
Canada	2008	17.7	17.7	17.7
Canada	2009	17.7	17.7	17.7
Canada	2010	17.4	17.4	17.4
Canada	2011	18.3	18.3	18.3
Canada	2012	18.4	18.4	18.4
Canada	2013	18.5	18.5	18.5
Canada	2014	18.9	18.9	18.9
Canada	2015	18.6	18.6	18.6
Canada	2016	18.3	18.3	18.3
Canada	2017	17.9	17.9	17.9
Canada	2018	17.4	17.4	17.4
Cape Verde	2000	6.7	4.7	9.4
Cape Verde	2001	6.8	4.7	9.5
Cape Verde	2002	6.8	4.8	9.6
Cape Verde	2003	6.5	4.6	9.2
Cape Verde	2004	6.5	4.5	9
Cape Verde	2005	6.4	4.5	8.9
Cape Verde	2006	6.6	4.6	9
Cape Verde	2007	6.9	4.8	9.3
Cape Verde	2008	7.4	5.2	10.1
Cape Verde	2009	7.9	5.6	10.9
Cape Verde	2010	8.2	5.8	11.3
Cape Verde	2011	9.6	6.9	13.2
Cape Verde	2012	10.3	7.4	14.1
Cape Verde	2013	10.8	7.7	14.9
Cape Verde	2014	11.6	8.2	15.9
Cape Verde	2015	13.4	9.5	18.3
Cape Verde	2016	12.9	9.1	17.9
Cape Verde	2017	13.5	9.5	18.4
Cape Verde	2018	14	9.9	19.2
Central African Republic	2000	3	2.1	4.3
Central African Republic	2001	3.1	2.2	4.3
Central African Republic	2002	3.2	2.2	4.4
Central African Republic	2003	3.2	2.2	4.5
Central African Republic	2004	3.3	2.2	4.6
Central African Republic	2005	3.3	2.3	4.7
Central African Republic	2006	3.4	2.4	4.8
Central African Republic	2007	3.7	2.6	5.2
Central African Republic	2008	3.8	2.7	5.4
Central African Republic	2009	4	2.8	5.5
Central African Republic	2010	4.1	2.9	5.7
Central African Republic	2011	4.4	3.1	6.2
Central African Republic	2012	4.6	3.3	6.5
Central African Republic	2013	4.7	3.3	6.6
Central African Republic	2014	4.9	3.4	7
Central African Republic	2015	5.3	3.7	7.5
Central African Republic	2016	5.3	3.7	7.5
Central African Republic	2017	5.5	3.9	7.8
Central African Republic	2018	5.7	4	8
Chad	2000	3.5	2.4	4.8
Chad	2001	3.5	2.5	4.8
Chad	2002	3.5	2.4	4.8
Chad	2003	3.5	2.4	4.8
Chad	2004	3.5	2.4	4.9
Chad	2005	3.6	2.4	4.9
Chad	2006	3.7	2.5	5.1
Chad	2007	4	2.7	5.4
Chad	2008	4.2	2.8	5.7
Chad	2009	4.3	2.9	5.9
Chad	2010	4.5	3.1	6.2
Chad	2011	4.9	3.3	6.8
Chad	2012	5.2	3.6	7.3
Chad	2013	5.2	3.6	7.3
Chad	2014	5.5	3.8	7.8
Chad	2015	6.3	4.4	9
Chad	2016	6.4	4.4	9.1
Chad	2017	6.8	4.7	9.7
Chad	2018	6.9	4.8	9.8
Chile	2000	7.3	7.3	7.3
Chile	2001	8.6	8.6	8.6
Chile	2002	7.5	7.5	7.5
Chile	2003	7.8	7.8	7.8
Chile	2004	8.4	8.4	8.4
Chile	2005	8.9	8.9	8.9
Chile	2006	8.8	8.8	8.8
Chile	2007	9.6	9.6	9.6
Chile	2008	10	10	10
Chile	2009	9.2	9.2	9.2
Chile	2010	10.1	10.1	10.1
Chile	2011	9.8	9.8	9.8
Chile	2012	10.4	10.4	10.4
Chile	2013	10.3	10.3	10.3
Chile	2014	11.2	11.2	11.2
Chile	2015	11.5	11.5	11.5
Chile	2016	11.7	11.7	11.7
Chile	2017	11.5	11.5	11.5
Chile	2018	11	11	11
China	2000	7.4	7.4	7.4
China	2001	7	7	7
China	2002	7.7	7.7	7.7
China	2003	6.7	6.7	6.7
China	2004	7.2	7.2	7.2
China	2005	7.2	7.2	7.2
China	2006	7.3	7.3	7.3
China	2007	6	6	6
China	2008	8	8	8
China	2009	8.1	8.1	8.1
China	2010	7.7	7.7	7.7
China	2011	8.6	8.6	8.6
China	2012	8.1	8.1	8.1
China	2013	7.2	7.2	7.2
China	2014	8	8	8
China	2015	8.6	8.6	8.6
China	2016	8.8	8.8	8.8
China	2017	8.3	8.3	8.3
China	2018	8	8	8
Colombia	2000	7.1	6.8	7.6
Colombia	2001	6.7	6.4	7
Colombia	2002	6.7	6.4	6.9
Colombia	2003	6.6	6.4	6.8
Colombia	2004	6.5	6.3	6.8
Colombia	2005	6.2	6	6.5
Colombia	2006	6.2	6	6.4
Colombia	2007	6.2	6	6.5
Colombia	2008	6.4	6.2	6.7
Colombia	2009	6.4	6.1	6.6
Colombia	2010	6.6	6.4	6.9
Colombia	2011	7	6.8	7.3
Colombia	2012	7.2	7	7.4
Colombia	2013	7.5	7.3	7.7
Colombia	2014	7.8	7.6	8.1
Colombia	2015	8.2	8	8.5
Colombia	2016	8.8	8.5	9
Colombia	2017	9.5	9.1	9.7
Colombia	2018	9.8	9.4	10.2
Comoros	2000	3.8	2.6	5.3
Comoros	2001	3.9	2.6	5.4
Comoros	2002	4	2.7	5.6
Comoros	2003	4.1	2.8	5.8
Comoros	2004	4.4	3	6.1
Comoros	2005	4.5	3.1	6.3
Comoros	2006	4.9	3.4	6.9
Comoros	2007	5.2	3.6	7.3
Comoros	2008	5.5	3.9	7.7
Comoros	2009	5.7	4	8.1
Comoros	2010	6.1	4.3	8.6
Comoros	2011	6.5	4.6	9.2
Comoros	2012	6.9	4.9	9.6
Comoros	2013	7.2	5.1	9.8
Comoros	2014	7.5	5.4	10.2
Comoros	2015	7.8	5.5	10.5
Comoros	2016	8.2	5.9	11.3
Comoros	2017	8.4	6	11.4
Comoros	2018	8.6	6.1	11.8
Congo	2000	3.6	3.3	3.8
Congo	2001	3.5	3.2	3.7
Congo	2002	3.4	3.2	3.6
Congo	2003	3.4	3.3	3.6
Congo	2004	3.5	3.3	3.7
Congo	2005	3.6	3.4	3.8
Congo	2006	3.6	3.4	3.8
Congo	2007	3.8	3.6	4
Congo	2008	4.1	3.9	4.3
Congo	2009	4.5	4.3	4.6
Congo	2010	4.9	4.7	5.1
Congo	2011	5.9	5.7	6.1
Congo	2012	6.5	6.3	6.8
Congo	2013	7.3	7	7.5
Congo	2014	8.3	8	8.5
Congo	2015	8.9	8.7	9.2
Congo	2016	9.6	9.3	9.8
Congo	2017	10.2	10	10.5
Congo	2018	10.4	10	10.8
Cook Islands	2000	17.6	17.6	17.6
Cook Islands	2001	16.4	16.4	16.4
Cook Islands	2002	16	16	16
Cook Islands	2003	14.5	14.5	14.5
Cook Islands	2004	16.4	16.4	16.4
Cook Islands	2005	17.8	17.8	17.8
Cook Islands	2006	16.3	16.3	16.3
Cook Islands	2007	16.5	16.5	16.5
Cook Islands	2008	18.9	18.9	18.9
Cook Islands	2009	18.2	18.2	18.2
Cook Islands	2010	17.6	17.6	17.6
Cook Islands	2011	19	19	19
Cook Islands	2012	19.4	19.4	19.4
Cook Islands	2013	19.3	19.3	19.3
Cook Islands	2014	18.5	18.5	18.5
Cook Islands	2015	18.6	18.6	18.6
Cook Islands	2016	17.5	17.5	17.5
Cook Islands	2017	19.3	19.3	19.3
Cook Islands	2018	19.2	19.2	19.2
Costa Rica	2000	4.2	3.4	5
Costa Rica	2001	4.1	3.5	4.9
Costa Rica	2002	4.2	3.6	4.8
Costa Rica	2003	4.3	3.7	5
Costa Rica	2004	4.5	4	5.2
Costa Rica	2005	4.7	4.2	5.3
Costa Rica	2006	4.9	4.4	5.6
Costa Rica	2007	5.2	4.6	5.8
Costa Rica	2008	5.3	4.8	6
Costa Rica	2009	5.4	4.8	6
Costa Rica	2010	5.6	5	6.3
Costa Rica	2011	6	5.4	6.8
Costa Rica	2012	6.4	5.7	7.1
Costa Rica	2013	6.8	6.1	7.5
Costa Rica	2014	7.4	6.7	8.1
Costa Rica	2015	8.1	7.3	8.9
Costa Rica	2016	9	8	9.9
Costa Rica	2017	8.8	7.9	9.8
Costa Rica	2018	8.7	7.7	9.9
Cote d'Ivoire	2000	3.5	3.2	3.9
Cote d'Ivoire	2001	3.5	3.2	3.8
Cote d'Ivoire	2002	3.4	3.2	3.7
Cote d'Ivoire	2003	3.4	3.2	3.6
Cote d'Ivoire	2004	3.5	3.3	3.7
Cote d'Ivoire	2005	3.5	3.3	3.7
Cote d'Ivoire	2006	3.6	3.4	3.8
Cote d'Ivoire	2007	3.8	3.6	4
Cote d'Ivoire	2008	4.2	4	4.4
Cote d'Ivoire	2009	4.5	4.3	4.7
Cote d'Ivoire	2010	5	4.8	5.2
Cote d'Ivoire	2011	5.9	5.7	6.2
Cote d'Ivoire	2012	6.6	6.4	6.9
Cote d'Ivoire	2013	7.3	7	7.5
Cote d'Ivoire	2014	8.2	8	8.5
Cote d'Ivoire	2015	9.4	9.1	9.6
Cote d'Ivoire	2016	9.8	9.5	10
Cote d'Ivoire	2017	10.2	9.9	10.5
Cote d'Ivoire	2018	10.4	10	10.9
Croatia	2000	18	15.1	21.2
Croatia	2001	18.7	16	21.6
Croatia	2002	19.2	16.9	21.7
Croatia	2003	19.9	18	22
Croatia	2004	20.9	19.2	22.5
Croatia	2005	21.6	20.2	22.9
Croatia	2006	21.5	20.4	22.6
Croatia	2007	22.3	21.4	23.2
Croatia	2008	23.3	22.3	24.1
Croatia	2009	23.4	22.5	24.2
Croatia	2010	23.5	22.6	24.4
Croatia	2011	22.9	22	23.8
Croatia	2012	22.4	21.6	23.3
Croatia	2013	22.4	21.5	23.3
Croatia	2014	22.5	21.6	23.4
Croatia	2015	22.5	21.6	23.4
Croatia	2016	22.3	21.4	23.3
Croatia	2017	22.5	21.4	23.7
Croatia	2018	22.7	21.3	24.3
Cuba	2000	7.9	5.4	10.9
Cuba	2001	8	5.5	11.2
Cuba	2002	8.1	5.6	11.3
Cuba	2003	8.3	5.7	11.6
Cuba	2004	8.8	6.1	12.2
Cuba	2005	9	6.2	12.4
Cuba	2006	9.2	6.4	12.8
Cuba	2007	9.4	6.5	13
Cuba	2008	9.6	6.6	13.5
Cuba	2009	9.9	6.7	14
Cuba	2010	10.3	7	14.8
Cuba	2011	10.5	7.1	15.1
Cuba	2012	10.5	7.1	15.1
Cuba	2013	10.7	7.2	15.3
Cuba	2014	10.8	7.3	15.3
Cuba	2015	10.9	7.3	15.5
Cuba	2016	10.7	7.3	15.3
Cuba	2017	10.9	7.4	15.7
Cuba	2018	11.2	7.6	16.1
Cyprus	2000	26.2	26.2	26.2
Cyprus	2001	27.7	27.7	27.7
Cyprus	2002	26.9	26.9	26.9
Cyprus	2003	25.7	25.7	25.7
Cyprus	2004	26.7	26.7	26.7
Cyprus	2005	26.5	26.5	26.5
Cyprus	2006	27.1	27.1	27.1
Cyprus	2007	28.7	28.7	28.7
Cyprus	2008	28.7	28.7	28.7
Cyprus	2009	29.2	29.2	29.2
Cyprus	2010	26.3	26.3	26.3
Cyprus	2011	26.9	26.9	26.9
Cyprus	2012	25.1	25.1	25.1
Cyprus	2013	23.9	23.9	23.9
Cyprus	2014	22.2	22.2	22.2
Cyprus	2015	26.6	26.6	26.6
Cyprus	2016	28.4	28.4	28.4
Cyprus	2017	28.9	28.9	28.9
Cyprus	2018	28.3	28.3	28.3
Czech Republic	2000	15.3	15.3	15.3
Czech Republic	2001	15.9	15.9	15.9
Czech Republic	2002	14.7	14.7	14.7
Czech Republic	2003	15.3	15.3	15.3
Czech Republic	2004	15	15	15
Czech Republic	2005	16.7	16.7	16.7
Czech Republic	2006	15.4	15.4	15.4
Czech Republic	2007	15.9	15.9	15.9
Czech Republic	2008	16.3	16.3	16.3
Czech Republic	2009	16.6	16.6	16.6
Czech Republic	2010	15.9	15.9	15.9
Czech Republic	2011	16.4	16.4	16.4
Czech Republic	2012	15.6	15.6	15.6
Czech Republic	2013	17	17	17
Czech Republic	2014	18	18	18
Czech Republic	2015	19.1	19.1	19.1
Czech Republic	2016	18.1	18.1	18.1
Czech Republic	2017	18.5	18.5	18.5
Czech Republic	2018	18.6	18.6	18.6
Democratic Republic of the Congo	2000	3.8	2.6	5.3
Democratic Republic of the Congo	2001	3.9	2.7	5.3
Democratic Republic of the Congo	2002	3.9	2.7	5.5
Democratic Republic of the Congo	2003	4.1	2.8	5.6
Democratic Republic of the Congo	2004	4.2	2.9	5.8
Democratic Republic of the Congo	2005	4.4	3	6.1
Democratic Republic of the Congo	2006	4.5	3.1	6.3
Democratic Republic of the Congo	2007	4.8	3.3	6.7
Democratic Republic of the Congo	2008	4.9	3.4	6.9
Democratic Republic of the Congo	2009	5	3.4	7
Democratic Republic of the Congo	2010	5.3	3.6	7.4
Democratic Republic of the Congo	2011	5.7	3.9	8
Democratic Republic of the Congo	2012	6.1	4.1	8.5
Democratic Republic of the Congo	2013	6.6	4.5	9.2
Democratic Republic of the Congo	2014	6.9	4.8	9.7
Democratic Republic of the Congo	2015	7.4	5.1	10.3
Democratic Republic of the Congo	2016	7.6	5.3	10.7
Democratic Republic of the Congo	2017	7.9	5.4	11
Democratic Republic of the Congo	2018	8.1	5.6	11.4
Denmark	2000	13.3	13.3	13.3
Denmark	2001	13.8	13.8	13.8
Denmark	2002	14.3	14.3	14.3
Denmark	2003	14.6	14.6	14.6
Denmark	2004	15.2	15.2	15.2
Denmark	2005	15.8	15.8	15.8
Denmark	2006	16.3	16.3	16.3
Denmark	2007	17	17	17
Denmark	2008	16.7	16.7	16.7
Denmark	2009	16.7	16.7	16.7
Denmark	2010	17.5	17.5	17.5
Denmark	2011	18.3	18.3	18.3
Denmark	2012	17.4	17.4	17.4
Denmark	2013	17.5	17.5	17.5
Denmark	2014	17.1	17.1	17.1
Denmark	2015	17.5	17.5	17.5
Denmark	2016	17	17	17
Denmark	2017	16.2	16.2	16.2
Denmark	2018	15.6	15.6	15.6
Djibouti	2000	4.4	3	6
Djibouti	2001	4.5	3.1	6.2
Djibouti	2002	4.6	3.2	6.3
Djibouti	2003	4.8	3.4	6.6
Djibouti	2004	5	3.5	6.9
Djibouti	2005	5.2	3.7	7.2
Djibouti	2006	5.5	3.9	7.6
Djibouti	2007	5.8	4.1	8
Djibouti	2008	6.2	4.3	8.6
Djibouti	2009	6.4	4.5	8.8
Djibouti	2010	7.1	5	9.8
Djibouti	2011	8.1	5.6	11
Djibouti	2012	8.5	5.9	11.6
Djibouti	2013	8.9	6.1	12.2
Djibouti	2014	9.7	6.6	13.3
Djibouti	2015	10.4	7.1	14.2
Djibouti	2016	11	7.6	15.2
Djibouti	2017	11.6	8.1	15.9
Djibouti	2018	11.9	8.3	16.5
Dominica	2000	7.5	5.2	10.3
Dominica	2001	7.6	5.2	10.4
Dominica	2002	8.2	5.7	11.4
Dominica	2003	8.4	5.7	11.6
Dominica	2004	8.8	6.1	12.2
Dominica	2005	9.1	6.3	12.6
Dominica	2006	9.3	6.5	12.7
Dominica	2007	9.6	6.7	13.2
Dominica	2008	9.9	6.8	13.5
Dominica	2009	9.7	6.7	13.4
Dominica	2010	9.8	6.8	13.6
Dominica	2011	10.4	7.2	14.5
Dominica	2012	10.4	7.2	14.5
Dominica	2013	10.3	7.2	14.3
Dominica	2014	10.4	7.2	14.5
Dominica	2015	10.4	7.2	14.5
Dominica	2016	10.9	7.4	15.1
Dominica	2017	11.2	7.7	15.7
Dominica	2018	11.4	7.8	15.8
Dominican Republic	2000	6.3	5.7	6.8
Dominican Republic	2001	6.6	6.1	7.1
Dominican Republic	2002	6.4	6	6.9
Dominican Republic	2003	6.1	5.7	6.5
Dominican Republic	2004	6	5.7	6.4
Dominican Republic	2005	6.1	5.8	6.5
Dominican Republic	2006	6.4	6	6.8
Dominican Republic	2007	6.2	5.9	6.6
Dominican Republic	2008	6.5	6.1	6.9
Dominican Republic	2009	6.5	6.2	6.9
Dominican Republic	2010	6.8	6.4	7.2
Dominican Republic	2011	7.1	6.8	7.5
Dominican Republic	2012	7.2	6.8	7.6
Dominican Republic	2013	7.6	7.2	8
Dominican Republic	2014	7.6	7.2	8
Dominican Republic	2015	7.9	7.5	8.4
Dominican Republic	2016	8.1	7.7	8.6
Dominican Republic	2017	8.4	8	9
Dominican Republic	2018	8.7	8.1	9.3
Ecuador	2000	14.1	13.2	15
Ecuador	2001	14.6	13.9	15.3
Ecuador	2002	14.1	13.4	14.7
Ecuador	2003	14	13.5	14.6
Ecuador	2004	13.8	13.3	14.4
Ecuador	2005	14.2	13.7	14.8
Ecuador	2006	14.9	14.3	15.4
Ecuador	2007	16	15.4	16.6
Ecuador	2008	16.2	15.6	16.8
Ecuador	2009	16	15.4	16.5
Ecuador	2010	16.4	15.9	17
Ecuador	2011	16.8	16.2	17.4
Ecuador	2012	16.6	16	17.2
Ecuador	2013	16.9	16.2	17.5
Ecuador	2014	17	16.3	17.7
Ecuador	2015	16.4	15.8	17
Ecuador	2016	16.5	15.8	17.1
Ecuador	2017	17.3	16.6	18.1
Ecuador	2018	17.4	16.5	18.4
Egypt	2000	8.6	7.8	9.3
Egypt	2001	8.5	7.8	9.1
Egypt	2002	8.8	8.2	9.3
Egypt	2003	9.3	8.8	9.8
Egypt	2004	10	9.5	10.4
Egypt	2005	10.8	10.3	11.3
Egypt	2006	11.8	11.2	12.3
Egypt	2007	12.8	12.2	13.3
Egypt	2008	13.8	13.2	14.4
Egypt	2009	14.9	14.3	15.5
Egypt	2010	15.7	15.1	16.3
Egypt	2011	17.5	16.9	18.1
Egypt	2012	18.4	17.8	19
Egypt	2013	19.7	19.1	20.4
Egypt	2014	20.9	20.3	21.6
Egypt	2015	22.9	22.3	23.6
Egypt	2016	23.5	22.8	24.2
Egypt	2017	23.8	23	24.6
Egypt	2018	24.1	23.1	25.1
El Salvador	2000	4.2	4	4.4
El Salvador	2001	4.2	4	4.4
El Salvador	2002	4.2	4	4.4
El Salvador	2003	4.3	4.2	4.5
El Salvador	2004	4.5	4.3	4.6
El Salvador	2005	4.7	4.5	4.8
El Salvador	2006	4.8	4.7	5
El Salvador	2007	5	4.8	5.1
El Salvador	2008	5	4.8	5.1
El Salvador	2009	4.8	4.7	5
El Salvador	2010	4.9	4.8	5.1
El Salvador	2011	5.1	4.9	5.3
El Salvador	2012	5.1	5	5.3
El Salvador	2013	5.3	5.1	5.4
El Salvador	2014	5.3	5.2	5.5
El Salvador	2015	5.4	5.2	5.5
El Salvador	2016	5.4	5.2	5.6
El Salvador	2017	5.5	5.3	5.7
El Salvador	2018	5.6	5.4	5.9
Equatorial Guinea	2000	3.7	2.6	5.1
Equatorial Guinea	2001	3.9	2.6	5.4
Equatorial Guinea	2002	4.1	2.8	5.7
Equatorial Guinea	2003	4.3	3	6
Equatorial Guinea	2004	4.6	3.2	6.5
Equatorial Guinea	2005	5.3	3.6	7.4
Equatorial Guinea	2006	5.6	3.9	7.8
Equatorial Guinea	2007	6.1	4.3	8.6
Equatorial Guinea	2008	6.9	4.8	9.6
Equatorial Guinea	2009	7	4.9	9.8
Equatorial Guinea	2010	7.4	5.1	10.2
Equatorial Guinea	2011	8.8	6.1	12.3
Equatorial Guinea	2012	9.2	6.3	12.9
Equatorial Guinea	2013	9.7	6.7	13.6
Equatorial Guinea	2014	10.3	7.1	14.5
Equatorial Guinea	2015	11.3	7.8	15.6
Equatorial Guinea	2016	11.6	8	16.1
Equatorial Guinea	2017	12.3	8.5	16.9
Equatorial Guinea	2018	12.5	8.7	17.3
Eritrea	2000	3.5	2.4	4.9
Eritrea	2001	3.6	2.4	5
Eritrea	2002	3.6	2.5	5
Eritrea	2003	3.7	2.6	5.1
Eritrea	2004	3.9	2.7	5.3
Eritrea	2005	3.9	2.7	5.4
Eritrea	2006	4.1	2.8	5.6
Eritrea	2007	4.4	3	6.1
Eritrea	2008	4.5	3.1	6.2
Eritrea	2009	4.5	3.1	6.2
Eritrea	2010	4.7	3.2	6.4
Eritrea	2011	5.1	3.6	7
Eritrea	2012	5.3	3.7	7.3
Eritrea	2013	5.7	4	7.8
Eritrea	2014	6.1	4.2	8.4
Eritrea	2015	6.5	4.5	9
Eritrea	2016	6.8	4.7	9.4
Eritrea	2017	7.1	4.9	9.8
Eritrea	2018	7.3	5.1	10
Estonia	2000	11.5	11.5	11.5
Estonia	2001	12.3	12.3	12.3
Estonia	2002	11.8	11.8	11.8
Estonia	2003	10.2	10.2	10.2
Estonia	2004	11	11	11
Estonia	2005	12.5	12.5	12.5
Estonia	2006	10.7	10.7	10.7
Estonia	2007	11.6	11.6	11.6
Estonia	2008	11.3	11.3	11.3
Estonia	2009	10.4	10.4	10.4
Estonia	2010	10.6	10.6	10.6
Estonia	2011	11.1	11.1	11.1
Estonia	2012	11.4	11.4	11.4
Estonia	2013	10.9	10.9	10.9
Estonia	2014	11.8	11.8	11.8
Estonia	2015	12.5	12.5	12.5
Estonia	2016	12.3	12.3	12.3
Estonia	2017	13.3	13.3	13.3
Estonia	2018	13.2	13.2	13.2
Ethiopia	2000	4.9	3.3	6.7
Ethiopia	2001	5	3.4	6.9
Ethiopia	2002	5.1	3.4	6.9
Ethiopia	2003	5.3	3.6	7.3
Ethiopia	2004	5.5	3.7	7.6
Ethiopia	2005	5.7	3.9	7.9
Ethiopia	2006	6	4.1	8.3
Ethiopia	2007	6.3	4.2	8.6
Ethiopia	2008	6.6	4.4	9.1
Ethiopia	2009	6.5	4.4	8.9
Ethiopia	2010	6.9	4.7	9.5
Ethiopia	2011	7.4	5	10.3
Ethiopia	2012	7.8	5.3	10.8
Ethiopia	2013	7.9	5.5	11
Ethiopia	2014	8.4	5.8	11.5
Ethiopia	2015	8.5	5.9	11.7
Ethiopia	2016	9.2	6.4	12.6
Ethiopia	2017	9.9	7	13.6
Ethiopia	2018	10.1	7.2	14
Federated States of Micronesia	2000	5.9	4.1	8.1
Federated States of Micronesia	2001	6.1	4.2	8.4
Federated States of Micronesia	2002	6.2	4.3	8.6
Federated States of Micronesia	2003	6.1	4.3	8.4
Federated States of Micronesia	2004	6	4.2	8.3
Federated States of Micronesia	2005	5.9	4.1	8.1
Federated States of Micronesia	2006	5.9	4.1	8
Federated States of Micronesia	2007	6	4.2	8.2
Federated States of Micronesia	2008	6.2	4.4	8.5
Federated States of Micronesia	2009	6.3	4.4	8.7
Federated States of Micronesia	2010	6.7	4.7	9.3
Federated States of Micronesia	2011	6.9	4.8	9.5
Federated States of Micronesia	2012	6.9	4.8	9.6
Federated States of Micronesia	2013	7.1	5	10
Federated States of Micronesia	2014	7.3	5.1	10.1
Federated States of Micronesia	2015	7.8	5.5	11
Federated States of Micronesia	2016	8.3	5.8	11.6
Federated States of Micronesia	2017	8.5	6	11.9
Federated States of Micronesia	2018	8.7	6.1	12.3
Fiji	2000	5.7	4	7.9
Fiji	2001	5.8	4.1	8
Fiji	2002	6	4.2	8.2
Fiji	2003	6.1	4.3	8.4
Fiji	2004	6.3	4.4	8.6
Fiji	2005	6.4	4.5	8.8
Fiji	2006	6.6	4.7	9.1
Fiji	2007	6.6	4.8	9.2
Fiji	2008	6.9	4.9	9.5
Fiji	2009	7	4.9	9.7
Fiji	2010	7.1	5	9.8
Fiji	2011	7.4	5.2	10.2
Fiji	2012	7.6	5.4	10.6
Fiji	2013	7.7	5.5	10.7
Fiji	2014	8	5.6	11.2
Fiji	2015	8.2	5.8	11.4
Fiji	2016	8.4	5.9	11.6
Fiji	2017	8.7	6	12
Fiji	2018	8.8	6.2	12.2
Finland	2000	20.6	20.6	20.6
Finland	2001	21.3	21.3	21.3
Finland	2002	19.8	19.8	19.8
Finland	2003	19.9	19.9	19.9
Finland	2004	18.4	18.4	18.4
Finland	2005	19.6	19.6	19.6
Finland	2006	19.2	19.2	19.2
Finland	2007	19.6	19.6	19.6
Finland	2008	19.9	19.9	19.9
Finland	2009	19.8	19.8	19.8
Finland	2010	20	20	20
Finland	2011	21.7	21.7	21.7
Finland	2012	20.8	20.8	20.8
Finland	2013	19.7	19.7	19.7
Finland	2014	20.4	20.4	20.4
Finland	2015	19.8	19.8	19.8
Finland	2016	19.3	19.3	19.3
Finland	2017	17.6	17.6	17.6
Finland	2018	18.3	18.3	18.3
France	2000	32.1	32.1	32.1
France	2001	32	32	32
France	2002	29.1	29.1	29.1
France	2003	27.4	27.4	27.4
France	2004	25.8	25.8	25.8
France	2005	26.5	26.5	26.5
France	2006	25.9	25.9	25.9
France	2007	26.9	26.9	26.9
France	2008	26.7	26.7	26.7
France	2009	27.5	27.5	27.5
France	2010	26.6	26.6	26.6
France	2011	26.9	26.9	26.9
France	2012	27.3	27.3	27.3
France	2013	27.2	27.2	27.2
France	2014	28.4	28.4	28.4
France	2015	28.9	28.9	28.9
France	2016	29.2	29.2	29.2
France	2017	27.5	27.5	27.5
France	2018	27.1	27.1	27.1
Gabon	2000	3.5	3.3	3.8
Gabon	2001	3.5	3.3	3.7
Gabon	2002	3.4	3.2	3.6
Gabon	2003	3.4	3.2	3.6
Gabon	2004	3.4	3.2	3.6
Gabon	2005	3.6	3.4	3.8
Gabon	2006	3.6	3.4	3.8
Gabon	2007	3.8	3.6	4
Gabon	2008	4.1	3.9	4.3
Gabon	2009	4.5	4.3	4.7
Gabon	2010	5	4.8	5.2
Gabon	2011	5.9	5.7	6.1
Gabon	2012	6.5	6.3	6.7
Gabon	2013	7.2	7	7.4
Gabon	2014	8.2	7.9	8.4
Gabon	2015	9	8.8	9.3
Gabon	2016	9.6	9.4	9.9
Gabon	2017	10.2	9.9	10.5
Gabon	2018	10.4	10	10.7
Georgia	2000	14.8	10.7	19.8
Georgia	2001	14.9	10.8	19.8
Georgia	2002	15.5	11.3	20.3
Georgia	2003	16.2	11.8	21.2
Georgia	2004	17.5	13	22.8
Georgia	2005	18.1	13.6	23.3
Georgia	2006	18.2	13.8	23.2
Georgia	2007	18.8	14.4	23.8
Georgia	2008	19.2	15	24
Georgia	2009	19.3	15.2	23.8
Georgia	2010	19.1	15.2	23.4
Georgia	2011	20.3	16.4	24.4
Georgia	2012	20.5	16.9	24.5
Georgia	2013	21.2	17.6	25.2
Georgia	2014	21.7	18.1	25.5
Georgia	2015	22.7	19.3	26.7
Georgia	2016	23.3	19.6	27.7
Georgia	2017	23.8	19.9	28.5
Georgia	2018	24	19.8	29.2
Germany	2000	15.6	15.6	15.6
Germany	2001	15.7	15.7	15.7
Germany	2002	15.9	15.9	15.9
Germany	2003	16.9	16.9	16.9
Germany	2004	16.1	16.1	16.1
Germany	2005	17.5	17.5	17.5
Germany	2006	15.8	15.8	15.8
Germany	2007	16.3	16.3	16.3
Germany	2008	16.4	16.4	16.4
Germany	2009	17.3	17.3	17.3
Germany	2010	16.9	16.9	16.9
Germany	2011	17.2	17.2	17.2
Germany	2012	15.7	15.7	15.7
Germany	2013	17.1	17.1	17.1
Germany	2014	17.3	17.3	17.3
Germany	2015	17.2	17.2	17.2
Germany	2016	17	17	17
Germany	2017	16.5	16.5	16.5
Germany	2018	15.8	15.8	15.8
Ghana	2000	4.7	3.3	6.6
Ghana	2001	4.9	3.4	6.8
Ghana	2002	5	3.5	6.9
Ghana	2003	5.1	3.5	7
Ghana	2004	5.3	3.7	7.4
Ghana	2005	5.4	3.8	7.6
Ghana	2006	5.7	3.9	8
Ghana	2007	5.6	3.9	7.9
Ghana	2008	5.7	4	8.1
Ghana	2009	5.6	3.8	7.8
Ghana	2010	5.6	3.9	7.9
Ghana	2011	5.9	4.2	8.3
Ghana	2012	6.3	4.3	8.8
Ghana	2013	6.2	4.3	8.8
Ghana	2014	6.3	4.3	8.9
Ghana	2015	7.8	5.4	11
Ghana	2016	8.1	5.6	11.3
Ghana	2017	7.5	5.2	10.4
Ghana	2018	7.6	5.3	10.5
Greece	2000	26.3	26.3	26.3
Greece	2001	27.2	27.2	27.2
Greece	2002	32.8	32.8	32.8
Greece	2003	33.3	33.3	33.3
Greece	2004	34.1	34.1	34.1
Greece	2005	36.2	36.2	36.2
Greece	2006	38.7	38.7	38.7
Greece	2007	41.8	41.8	41.8
Greece	2008	40.8	40.8	40.8
Greece	2009	43.9	43.9	43.9
Greece	2010	38.8	38.8	38.8
Greece	2011	39.9	39.9	39.9
Greece	2012	33.5	33.5	33.5
Greece	2013	34.9	34.9	34.9
Greece	2014	41.9	41.9	41.9
Greece	2015	44.2	44.2	44.2
Greece	2016	42.2	42.2	42.2
Greece	2017	42.6	42.6	42.6
Greece	2018	45.9	45.9	45.9
Greenland	2000	15.7	15.7	15.7
Greenland	2001	17.2	17.2	17.2
Greenland	2002	15.5	15.5	15.5
Greenland	2003	17.7	17.7	17.7
Greenland	2004	16.5	16.5	16.5
Greenland	2005	18.1	18.1	18.1
Greenland	2006	17.3	17.3	17.3
Greenland	2007	16.7	16.7	16.7
Greenland	2008	16.3	16.3	16.3
Greenland	2009	19.1	19.1	19.1
Greenland	2010	16.3	16.3	16.3
Greenland	2011	19	19	19
Greenland	2012	18.9	18.9	18.9
Greenland	2013	17	17	17
Greenland	2014	18.6	18.6	18.6
Greenland	2015	17.7	17.7	17.7
Greenland	2016	20.1	20.1	20.1
Greenland	2017	17.8	17.8	17.8
Greenland	2018	17.6	17.6	17.6
Grenada	2000	7	5	9.6
Grenada	2001	7.2	5.1	9.9
Grenada	2002	7.3	5.2	10.1
Grenada	2003	7.5	5.4	10.4
Grenada	2004	7.8	5.6	10.7
Grenada	2005	8.2	5.8	11.4
Grenada	2006	8.3	5.9	11.6
Grenada	2007	8.4	6	11.7
Grenada	2008	8.5	6	11.8
Grenada	2009	8.6	6	11.9
Grenada	2010	8.5	5.9	12
Grenada	2011	8.9	6.2	12.7
Grenada	2012	9	6.2	12.9
Grenada	2013	9.2	6.3	13
Grenada	2014	9.2	6.3	13.3
Grenada	2015	9.3	6.4	13.5
Grenada	2016	10	6.9	14.6
Grenada	2017	10.6	7.2	15.5
Grenada	2018	10.8	7.4	15.7
Guam	2000	15.1	15.1	15.1
Guam	2001	16.1	16.1	16.1
Guam	2002	15.6	15.6	15.6
Guam	2003	14.4	14.4	14.4
Guam	2004	17.4	17.4	17.4
Guam	2005	17.5	17.5	17.5
Guam	2006	17.3	17.3	17.3
Guam	2007	15.7	15.7	15.7
Guam	2008	18.9	18.9	18.9
Guam	2009	18.4	18.4	18.4
Guam	2010	18.7	18.7	18.7
Guam	2011	18.9	18.9	18.9
Guam	2012	18.8	18.8	18.8
Guam	2013	18	18	18
Guam	2014	18.3	18.3	18.3
Guam	2015	17.6	17.6	17.6
Guam	2016	18.5	18.5	18.5
Guam	2017	19.9	19.9	19.9
Guam	2018	19.5	19.5	19.5
Guatemala	2000	4.2	4	4.5
Guatemala	2001	4.1	3.9	4.3
Guatemala	2002	4.2	4	4.3
Guatemala	2003	4.3	4.2	4.5
Guatemala	2004	4.5	4.4	4.7
Guatemala	2005	4.7	4.5	4.8
Guatemala	2006	4.8	4.7	5
Guatemala	2007	5	4.8	5.1
Guatemala	2008	4.9	4.8	5.1
Guatemala	2009	4.8	4.7	5
Guatemala	2010	4.9	4.8	5.1
Guatemala	2011	5	4.9	5.2
Guatemala	2012	5.1	4.9	5.2
Guatemala	2013	5.3	5.1	5.5
Guatemala	2014	5.4	5.2	5.5
Guatemala	2015	5.4	5.2	5.5
Guatemala	2016	5.4	5.2	5.5
Guatemala	2017	5.5	5.4	5.7
Guatemala	2018	5.6	5.4	5.9
Guinea	2000	3.5	3.2	3.9
Guinea	2001	3.5	3.2	3.7
Guinea	2002	3.4	3.2	3.6
Guinea	2003	3.4	3.2	3.6
Guinea	2004	3.5	3.3	3.7
Guinea	2005	3.6	3.3	3.8
Guinea	2006	3.6	3.4	3.8
Guinea	2007	3.8	3.6	4.1
Guinea	2008	4.2	3.9	4.4
Guinea	2009	4.6	4.3	4.8
Guinea	2010	5	4.8	5.2
Guinea	2011	5.9	5.6	6.1
Guinea	2012	6.5	6.3	6.8
Guinea	2013	7.1	6.9	7.4
Guinea	2014	8.1	7.9	8.4
Guinea	2015	9.1	8.9	9.4
Guinea	2016	9.6	9.3	9.9
Guinea	2017	10.2	9.8	10.5
Guinea	2018	10.4	10	10.8
Guinea-Bissau	2000	2.8	1.9	3.9
Guinea-Bissau	2001	2.8	1.9	3.9
Guinea-Bissau	2002	2.8	2	4
Guinea-Bissau	2003	2.9	2	4.1
Guinea-Bissau	2004	3	2.1	4.2
Guinea-Bissau	2005	3	2.1	4.2
Guinea-Bissau	2006	3.1	2.2	4.3
Guinea-Bissau	2007	3.3	2.3	4.6
Guinea-Bissau	2008	3.5	2.4	4.8
Guinea-Bissau	2009	3.7	2.5	5.1
Guinea-Bissau	2010	3.8	2.6	5.3
Guinea-Bissau	2011	4.2	2.9	5.8
Guinea-Bissau	2012	4.4	3	6.1
Guinea-Bissau	2013	4.6	3.1	6.4
Guinea-Bissau	2014	4.9	3.4	6.8
Guinea-Bissau	2015	5.3	3.6	7.4
Guinea-Bissau	2016	5.4	3.8	7.7
Guinea-Bissau	2017	5.6	3.9	7.8
Guinea-Bissau	2018	5.8	4.1	8.1
Guyana	2000	5.1	3.6	7.1
Guyana	2001	5.2	3.7	7.3
Guyana	2002	5.3	3.8	7.4
Guyana	2003	5.5	3.9	7.5
Guyana	2004	5.8	4.1	7.9
Guyana	2005	6	4.2	8.1
Guyana	2006	6.1	4.3	8.4
Guyana	2007	6.3	4.4	8.7
Guyana	2008	6.5	4.5	9
Guyana	2009	6.7	4.6	9.1
Guyana	2010	7	4.8	9.5
Guyana	2011	7.2	5	9.8
Guyana	2012	7.4	5.2	10.3
Guyana	2013	7.7	5.4	10.7
Guyana	2014	7.9	5.5	11
Guyana	2015	8.1	5.7	11.4
Guyana	2016	8.4	5.9	11.9
Guyana	2017	8.6	6.1	12.1
Guyana	2018	8.8	6.1	12.4
Haiti	2000	3.8	2.6	5.4
Haiti	2001	3.9	2.7	5.6
Haiti	2002	4	2.8	5.7
Haiti	2003	4.2	2.9	6
Haiti	2004	4.4	3	6.3
Haiti	2005	4.5	3.1	6.6
Haiti	2006	4.7	3.2	6.7
Haiti	2007	4.9	3.4	6.9
Haiti	2008	5.1	3.6	7.2
Haiti	2009	5.2	3.6	7.2
Haiti	2010	5.4	3.8	7.6
Haiti	2011	5.8	4	8.1
Haiti	2012	5.9	4	8.3
Haiti	2013	6	4.1	8.5
Haiti	2014	6.3	4.3	8.8
Haiti	2015	6.4	4.4	8.9
Haiti	2016	6.7	4.6	9.3
Haiti	2017	7.1	4.9	9.9
Haiti	2018	7.3	5.1	10.2
Honduras	2000	4.2	4	4.5
Honduras	2001	4.2	4	4.4
Honduras	2002	4.2	4	4.3
Honduras	2003	4.3	4.2	4.5
Honduras	2004	4.5	4.3	4.6
Honduras	2005	4.7	4.5	4.8
Honduras	2006	4.8	4.7	5
Honduras	2007	5	4.8	5.1
Honduras	2008	5	4.8	5.1
Honduras	2009	4.8	4.7	4.9
Honduras	2010	4.9	4.8	5.1
Honduras	2011	5.1	4.9	5.2
Honduras	2012	5.1	5	5.3
Honduras	2013	5.3	5.1	5.4
Honduras	2014	5.3	5.2	5.5
Honduras	2015	5.4	5.2	5.5
Honduras	2016	5.4	5.2	5.5
Honduras	2017	5.5	5.4	5.7
Honduras	2018	5.6	5.4	5.9
Hungary	2000	17.6	17.6	17.6
Hungary	2001	18	18	18
Hungary	2002	16.8	16.8	16.8
Hungary	2003	18.4	18.4	18.4
Hungary	2004	17.8	17.8	17.8
Hungary	2005	19.8	19.8	19.8
Hungary	2006	17.9	17.9	17.9
Hungary	2007	16.3	16.3	16.3
Hungary	2008	16	16	16
Hungary	2009	16.1	16.1	16.1
Hungary	2010	16	16	16
Hungary	2011	15.7	15.7	15.7
Hungary	2012	14.9	14.9	14.9
Hungary	2013	15.3	15.3	15.3
Hungary	2014	16.3	16.3	16.3
Hungary	2015	17.4	17.4	17.4
Hungary	2016	15.9	15.9	15.9
Hungary	2017	16.2	16.2	16.2
Hungary	2018	16.4	16.4	16.4
Iceland	2000	20.5	20.5	20.5
Iceland	2001	20	20	20
Iceland	2002	20.6	20.6	20.6
Iceland	2003	18.7	18.7	18.7
Iceland	2004	19.4	19.4	19.4
Iceland	2005	20.9	20.9	20.9
Iceland	2006	17.8	17.8	17.8
Iceland	2007	18.4	18.4	18.4
Iceland	2008	19.9	19.9	19.9
Iceland	2009	18.3	18.3	18.3
Iceland	2010	19.8	19.8	19.8
Iceland	2011	19.8	19.8	19.8
Iceland	2012	19.7	19.7	19.7
Iceland	2013	19.4	19.4	19.4
Iceland	2014	18.3	18.3	18.3
Iceland	2015	18.7	18.7	18.7
Iceland	2016	20.3	20.3	20.3
Iceland	2017	20.9	20.9	20.9
Iceland	2018	22.6	22.6	22.6
India	2000	6.3	5.9	6.8
India	2001	6.5	6.1	6.9
India	2002	6.6	6.3	7
India	2003	6.9	6.6	7.3
India	2004	7.2	6.9	7.5
India	2005	7.4	7.1	7.7
India	2006	7.7	7.5	8.1
India	2007	8.3	8	8.6
India	2008	9	8.7	9.3
India	2009	9.6	9.3	9.9
India	2010	10.2	9.9	10.6
India	2011	10.9	10.6	11.3
India	2012	11.1	10.8	11.5
India	2013	11.8	11.4	12.1
India	2014	12.7	12.3	13
India	2015	13.3	13	13.7
India	2016	13.7	13.3	14
India	2017	14	13.6	14.4
India	2018	14.2	13.6	14.7
Indonesia	2000	7.5	6.7	8.5
Indonesia	2001	8	7.3	8.9
Indonesia	2002	8.3	7.6	9.2
Indonesia	2003	8.6	8	9.4
Indonesia	2004	8.8	8.1	9.5
Indonesia	2005	8.6	8	9.4
Indonesia	2006	8	7.3	8.7
Indonesia	2007	6.6	6	7.2
Indonesia	2008	4.4	3.9	4.8
Indonesia	2009	3.8	3.4	4.2
Indonesia	2010	3.6	3.2	4
Indonesia	2011	3.6	3.2	4.1
Indonesia	2012	3.7	3.2	4.1
Indonesia	2013	3.9	3.4	4.3
Indonesia	2014	4.3	3.8	4.8
Indonesia	2015	5	4.4	5.7
Indonesia	2016	5.4	4.7	6.1
Indonesia	2017	5.5	4.7	6.3
Indonesia	2018	5.3	4.5	6.2
Iran	2000	14.3	10	20.2
Iran	2001	14.7	10.2	20.7
Iran	2002	15.3	10.7	21.6
Iran	2003	15.9	11	22.2
Iran	2004	16.2	11.3	22.7
Iran	2005	16.8	11.6	23.4
Iran	2006	17.1	11.8	23.9
Iran	2007	18	12.4	25.1
Iran	2008	18.4	12.7	25.6
Iran	2009	18.8	13	26
Iran	2010	18.8	13	26.2
Iran	2011	20	14	27.7
Iran	2012	20.5	14.4	28.4
Iran	2013	21	14.6	29.2
Iran	2014	21.8	15.2	30.4
Iran	2015	22.7	15.8	31.4
Iran	2016	23	16.1	32
Iran	2017	23.6	16.5	33.2
Iran	2018	24	16.7	33.9
Iraq	2000	11.5	7.9	16
Iraq	2001	11.7	8	16.2
Iraq	2002	12.6	8.8	17.7
Iraq	2003	13.1	9	18.3
Iraq	2004	13.5	9.3	18.7
Iraq	2005	13.6	9.4	19
Iraq	2006	13.8	9.5	19.1
Iraq	2007	14.3	9.8	19.7
Iraq	2008	15.1	10.3	20.8
Iraq	2009	15.8	10.8	22
Iraq	2010	15.6	10.5	21.8
Iraq	2011	17.1	11.6	24
Iraq	2012	17.6	11.8	24.8
Iraq	2013	18.5	12.4	26
Iraq	2014	18.2	12.1	25.5
Iraq	2015	19	12.7	26.5
Iraq	2016	19.4	12.9	27.2
Iraq	2017	19.7	13.2	27.5
Iraq	2018	20	13.3	27.8
Ireland	2000	17.8	17.8	17.8
Ireland	2001	19.5	19.5	19.5
Ireland	2002	19.9	19.9	19.9
Ireland	2003	19.5	19.5	19.5
Ireland	2004	19.8	19.8	19.8
Ireland	2005	20.6	20.6	20.6
Ireland	2006	21.3	21.3	21.3
Ireland	2007	22.4	22.4	22.4
Ireland	2008	21.7	21.7	21.7
Ireland	2009	20.9	20.9	20.9
Ireland	2010	20.2	20.2	20.2
Ireland	2011	22.9	22.9	22.9
Ireland	2012	23.2	23.2	23.2
Ireland	2013	24	24	24
Ireland	2014	25.2	25.2	25.2
Ireland	2015	26.6	26.6	26.6
Ireland	2016	26.2	26.2	26.2
Ireland	2017	25.2	25.2	25.2
Ireland	2018	25.2	25.2	25.2
Israel	2000	16.4	16.4	16.4
Israel	2001	15.2	15.2	15.2
Israel	2002	15.3	15.3	15.3
Israel	2003	15.2	15.2	15.2
Israel	2004	17	17	17
Israel	2005	16	16	16
Israel	2006	14.9	14.9	14.9
Israel	2007	17.2	17.2	17.2
Israel	2008	17.9	17.9	17.9
Israel	2009	18	18	18
Israel	2010	17	17	17
Israel	2011	20	20	20
Israel	2012	18.4	18.4	18.4
Israel	2013	17.7	17.7	17.7
Israel	2014	17.8	17.8	17.8
Israel	2015	18.9	18.9	18.9
Israel	2016	18	18	18
Israel	2017	18.6	18.6	18.6
Israel	2018	19.5	19.5	19.5
Italy	2000	23	23	23
Italy	2001	24.5	24.5	24.5
Italy	2002	24.1	24.1	24.1
Italy	2003	24.6	24.6	24.6
Italy	2004	23.8	23.8	23.8
Italy	2005	24.9	24.9	24.9
Italy	2006	24.7	24.7	24.7
Italy	2007	25.5	25.5	25.5
Italy	2008	25.6	25.6	25.6
Italy	2009	25.7	25.7	25.7
Italy	2010	24.7	24.7	24.7
Italy	2011	24.9	24.9	24.9
Italy	2012	23.8	23.8	23.8
Italy	2013	24.6	24.6	24.6
Italy	2014	24.9	24.9	24.9
Italy	2015	24.8	24.8	24.8
Italy	2016	24.2	24.2	24.2
Italy	2017	24	24	24
Italy	2018	24.1	24.1	24.1
Jamaica	2000	5.8	4	8
Jamaica	2001	5.8	4	7.9
Jamaica	2002	6	4.1	8.2
Jamaica	2003	6.1	4.2	8.3
Jamaica	2004	6.3	4.3	8.7
Jamaica	2005	6.4	4.3	8.9
Jamaica	2006	6.6	4.5	9.2
Jamaica	2007	6.6	4.5	9.2
Jamaica	2008	6.6	4.5	9.2
Jamaica	2009	6.5	4.5	9.2
Jamaica	2010	6.6	4.5	9.2
Jamaica	2011	6.9	4.7	9.6
Jamaica	2012	6.8	4.7	9.4
Jamaica	2013	6.8	4.7	9.3
Jamaica	2014	6.7	4.7	9.2
Jamaica	2015	6.8	4.7	9.3
Jamaica	2016	6.9	4.8	9.5
Jamaica	2017	7	4.9	9.7
Jamaica	2018	7.2	5	10
Japan	2000	15.9	15.9	15.9
Japan	2001	15.4	15.4	15.4
Japan	2002	15.1	15.1	15.1
Japan	2003	15	15	15
Japan	2004	14.1	14.1	14.1
Japan	2005	14.5	14.5	14.5
Japan	2006	15	15	15
Japan	2007	14.7	14.7	14.7
Japan	2008	15.1	15.1	15.1
Japan	2009	15.1	15.1	15.1
Japan	2010	16.5	16.5	16.5
Japan	2011	16.5	16.5	16.5
Japan	2012	16.6	16.6	16.6
Japan	2013	16.1	16.1	16.1
Japan	2014	14.2	14.2	14.2
Japan	2015	14.4	14.4	14.4
Japan	2016	14.3	14.3	14.3
Japan	2017	13.5	13.5	13.5
Japan	2018	13.1	13.1	13.1
Jordan	2000	10	9.4	10.7
Jordan	2001	10.2	9.7	10.8
Jordan	2002	10.7	10.2	11.1
Jordan	2003	11.1	10.6	11.5
Jordan	2004	11.2	10.7	11.6
Jordan	2005	11.4	10.9	11.8
Jordan	2006	11.5	11.1	12
Jordan	2007	11.5	11.1	12
Jordan	2008	11.7	11.3	12.2
Jordan	2009	12.1	11.6	12.6
Jordan	2010	11.5	11.1	12
Jordan	2011	12.8	12.4	13.3
Jordan	2012	12.7	12.2	13.1
Jordan	2013	13	12.5	13.5
Jordan	2014	12.8	12.4	13.3
Jordan	2015	13.4	12.9	13.8
Jordan	2016	12.6	12.1	13.1
Jordan	2017	12.4	11.8	13
Jordan	2018	12.1	11.4	12.8
Kazakhstan	2000	12.4	9.6	15.6
Kazakhstan	2001	13	10.3	16.1
Kazakhstan	2002	13.4	10.8	16.5
Kazakhstan	2003	14.2	11.6	17.1
Kazakhstan	2004	14.3	11.9	16.9
Kazakhstan	2005	15.1	12.9	17.5
Kazakhstan	2006	15.6	13.8	17.8
Kazakhstan	2007	16	14.3	17.9
Kazakhstan	2008	16.5	14.9	18.1
Kazakhstan	2009	17.1	15.7	18.5
Kazakhstan	2010	17.9	16.7	19.2
Kazakhstan	2011	19	17.9	20.3
Kazakhstan	2012	19.5	18.4	20.8
Kazakhstan	2013	19	17.9	20.1
Kazakhstan	2014	19.3	18.2	20.4
Kazakhstan	2015	18.7	17.6	19.9
Kazakhstan	2016	18.8	17.5	20.1
Kazakhstan	2017	18.8	17.4	20.2
Kazakhstan	2018	18.3	16.7	20
Kenya	2000	17.6	17	18.3
Kenya	2001	16.5	15.8	17.2
Kenya	2002	15.8	14.8	16.7
Kenya	2003	15.7	14.3	17.1
Kenya	2004	16.6	14.8	18.5
Kenya	2005	17.1	14.9	19.5
Kenya	2006	17	14.4	19.8
Kenya	2007	17	14.1	20.2
Kenya	2008	17.4	14.1	21
Kenya	2009	17.3	13.7	21.3
Kenya	2010	17.1	13.3	21.3
Kenya	2011	16.4	12.6	20.9
Kenya	2012	15.1	11.4	19.6
Kenya	2013	13.1	9.8	17.3
Kenya	2014	11.5	8.4	15.2
Kenya	2015	10.5	7.7	14.1
Kenya	2016	13.9	10	18.6
Kenya	2017	14.3	10.3	19.3
Kenya	2018	14.4	10.3	19.7
Kiribati	2000	3.8	2.6	5.2
Kiribati	2001	3.7	2.6	5.2
Kiribati	2002	3.8	2.6	5.3
Kiribati	2003	3.9	2.6	5.4
Kiribati	2004	3.9	2.6	5.5
Kiribati	2005	4	2.7	5.6
Kiribati	2006	4.1	2.8	5.8
Kiribati	2007	4.3	3	6.2
Kiribati	2008	4.5	3.2	6.4
Kiribati	2009	4.7	3.3	6.6
Kiribati	2010	5	3.5	7.1
Kiribati	2011	5.2	3.7	7.3
Kiribati	2012	5.3	3.7	7.4
Kiribati	2013	5.4	3.9	7.6
Kiribati	2014	5.7	4	7.9
Kiribati	2015	5.9	4.1	8.2
Kiribati	2016	6.1	4.3	8.5
Kiribati	2017	6.3	4.3	8.8
Kiribati	2018	6.5	4.5	9
Kuwait	2000	4.5	4.5	4.5
Kuwait	2001	5.1	5.1	5.1
Kuwait	2002	5.2	5.2	5.2
Kuwait	2003	4.8	4.8	4.8
Kuwait	2004	4.8	4.8	4.8
Kuwait	2005	6	6	6
Kuwait	2006	7.7	7.7	7.7
Kuwait	2007	8.5	8.5	8.5
Kuwait	2008	7.4	7.4	7.4
Kuwait	2009	8.3	8.3	8.3
Kuwait	2010	7.9	7.9	7.9
Kuwait	2011	8.7	8.7	8.7
Kuwait	2012	8.9	8.9	8.9
Kuwait	2013	9.3	9.3	9.3
Kuwait	2014	14.9	14.9	14.9
Kuwait	2015	12.5	12.5	12.5
Kuwait	2016	16.7	16.7	16.7
Kuwait	2017	13.7	13.7	13.7
Kuwait	2018	10.5	10.5	10.5
Kyrgyzstan	2000	9.8	7	13.4
Kyrgyzstan	2001	10.7	7.7	14.5
Kyrgyzstan	2002	11.7	8.5	15.6
Kyrgyzstan	2003	12.7	9.4	16.9
Kyrgyzstan	2004	13.4	9.9	17.6
Kyrgyzstan	2005	13.9	10.3	18.2
Kyrgyzstan	2006	14.1	10.6	18.6
Kyrgyzstan	2007	14.6	11	19
Kyrgyzstan	2008	15.3	11.6	19.7
Kyrgyzstan	2009	16	12.2	20.4
Kyrgyzstan	2010	16.2	12.5	20.7
Kyrgyzstan	2011	16.8	13	21
Kyrgyzstan	2012	17.2	13.6	21.5
Kyrgyzstan	2013	17.2	13.7	21.5
Kyrgyzstan	2014	18	14.4	22.4
Kyrgyzstan	2015	18	14.5	22.2
Kyrgyzstan	2016	18	14.5	22.3
Kyrgyzstan	2017	18.6	14.8	23.1
Kyrgyzstan	2018	18.9	15	23.6
Laos	2000	4	2.8	5.7
Laos	2001	4	2.8	5.7
Laos	2002	4.1	2.9	5.9
Laos	2003	4.3	3	6
Laos	2004	4.6	3.2	6.5
Laos	2005	4.5	3.2	6.4
Laos	2006	4.8	3.3	6.7
Laos	2007	5.4	3.8	7.7
Laos	2008	5.9	4	8.3
Laos	2009	6	4.1	8.5
Laos	2010	6.1	4.3	8.8
Laos	2011	7	4.8	10
Laos	2012	6.9	4.8	10
Laos	2013	7.6	5.2	10.9
Laos	2014	7.9	5.4	11.2
Laos	2015	7.7	5.3	11
Laos	2016	8	5.5	11.5
Laos	2017	8.5	5.8	12.2
Laos	2018	8.8	6	12.7
Latvia	2000	13.5	13.5	13.5
Latvia	2001	11.7	11.7	11.7
Latvia	2002	9.7	9.7	9.7
Latvia	2003	10.5	10.5	10.5
Latvia	2004	11.4	11.4	11.4
Latvia	2005	11.7	11.7	11.7
Latvia	2006	11.5	11.5	11.5
Latvia	2007	12.9	12.9	12.9
Latvia	2008	12	12	12
Latvia	2009	10.3	10.3	10.3
Latvia	2010	11.1	11.1	11.1
Latvia	2011	11	11	11
Latvia	2012	11.4	11.4	11.4
Latvia	2013	12.7	12.7	12.7
Latvia	2014	13.2	13.2	13.2
Latvia	2015	13.9	13.9	13.9
Latvia	2016	12.9	12.9	12.9
Latvia	2017	13.5	13.5	13.5
Latvia	2018	13.9	13.9	13.9
Lebanon	2000	13	13	13
Lebanon	2001	13	13	13
Lebanon	2002	12.4	12.4	12.4
Lebanon	2003	13.6	13.6	13.6
Lebanon	2004	13.4	13.4	13.4
Lebanon	2005	12.9	12.9	12.9
Lebanon	2006	12.8	12.8	12.8
Lebanon	2007	11.9	11.9	11.9
Lebanon	2008	11.9	11.9	11.9
Lebanon	2009	14.7	14.7	14.7
Lebanon	2010	14	14	14
Lebanon	2011	16.4	16.4	16.4
Lebanon	2012	15	15	15
Lebanon	2013	15.5	15.5	15.5
Lebanon	2014	18.2	18.2	18.2
Lebanon	2015	21.7	21.7	21.7
Lebanon	2016	24.2	24.2	24.2
Lebanon	2017	24	24	24
Lebanon	2018	21.2	21.2	21.2
Lesotho	2000	6.3	4.4	8.9
Lesotho	2001	6.3	4.4	8.8
Lesotho	2002	6.4	4.4	8.9
Lesotho	2003	6.4	4.5	8.9
Lesotho	2004	6.5	4.6	9
Lesotho	2005	6.6	4.6	9.1
Lesotho	2006	6.9	4.8	9.6
Lesotho	2007	6.9	4.8	9.6
Lesotho	2008	7.2	5	9.9
Lesotho	2009	7.4	5.2	10.4
Lesotho	2010	7.6	5.3	10.6
Lesotho	2011	8.1	5.5	11.3
Lesotho	2012	8.4	5.8	11.8
Lesotho	2013	8.7	6	12.2
Lesotho	2014	8.9	6.2	12.6
Lesotho	2015	9.3	6.4	13.1
Lesotho	2016	9.6	6.7	13.6
Lesotho	2017	10.2	7.1	14.5
Lesotho	2018	10.4	7.2	14.9
Liberia	2000	3.2	2.3	4.5
Liberia	2001	3.4	2.4	4.8
Liberia	2002	3.6	2.5	5
Liberia	2003	3.7	2.7	5.2
Liberia	2004	3.8	2.7	5.4
Liberia	2005	4	2.8	5.6
Liberia	2006	4.2	2.9	5.8
Liberia	2007	4.3	3.1	6.1
Liberia	2008	4.5	3.2	6.4
Liberia	2009	4.7	3.3	6.6
Liberia	2010	4.9	3.4	6.9
Liberia	2011	5.3	3.7	7.4
Liberia	2012	5.6	3.9	7.9
Liberia	2013	5.8	4	8.1
Liberia	2014	6	4.2	8.5
Liberia	2015	6.4	4.4	8.9
Liberia	2016	6.4	4.4	9
Liberia	2017	6.6	4.6	9.3
Liberia	2018	6.9	4.8	9.6
Libya	2000	11.3	8	15.4
Libya	2001	11.4	7.9	15.6
Libya	2002	12	8.4	16.6
Libya	2003	12.4	8.7	17.2
Libya	2004	13.3	9.3	18.6
Libya	2005	13.9	9.7	19.3
Libya	2006	14.4	10.1	20
Libya	2007	15.2	10.5	21.2
Libya	2008	15.8	10.8	22
Libya	2009	16.6	11.3	23
Libya	2010	16.7	11.3	23.1
Libya	2011	17.9	12.2	24.6
Libya	2012	18	12.3	24.8
Libya	2013	19	13.2	26.1
Libya	2014	19.3	13.5	26.2
Libya	2015	20.3	14.1	27.5
Libya	2016	20.1	14	27.3
Libya	2017	20.6	14.3	28
Libya	2018	20.9	14.6	28.4
Lithuania	2000	18.8	18.8	18.8
Lithuania	2001	18.1	18.1	18.1
Lithuania	2002	15.4	15.4	15.4
Lithuania	2003	16.1	16.1	16.1
Lithuania	2004	16.7	16.7	16.7
Lithuania	2005	16.1	16.1	16.1
Lithuania	2006	15.8	15.8	15.8
Lithuania	2007	17.7	17.7	17.7
Lithuania	2008	16.1	16.1	16.1
Lithuania	2009	15.1	15.1	15.1
Lithuania	2010	13.7	13.7	13.7
Lithuania	2011	14.9	14.9	14.9
Lithuania	2012	14.8	14.8	14.8
Lithuania	2013	17.2	17.2	17.2
Lithuania	2014	17.8	17.8	17.8
Lithuania	2015	18.9	18.9	18.9
Lithuania	2016	18.9	18.9	18.9
Lithuania	2017	19.4	19.4	19.4
Lithuania	2018	18.7	18.7	18.7
Luxembourg	2000	24.5	24.5	24.5
Luxembourg	2001	24.6	24.6	24.6
Luxembourg	2002	24.9	24.9	24.9
Luxembourg	2003	27.8	27.8	27.8
Luxembourg	2004	24.6	24.6	24.6
Luxembourg	2005	25.4	25.4	25.4
Luxembourg	2006	25.6	25.6	25.6
Luxembourg	2007	26.1	26.1	26.1
Luxembourg	2008	25.8	25.8	25.8
Luxembourg	2009	27.4	27.4	27.4
Luxembourg	2010	26.8	26.8	26.8
Luxembourg	2011	29.6	29.6	29.6
Luxembourg	2012	27.7	27.7	27.7
Luxembourg	2013	27.7	27.7	27.7
Luxembourg	2014	28.2	28.2	28.2
Luxembourg	2015	27.8	27.8	27.8
Luxembourg	2016	26.9	26.9	26.9
Luxembourg	2017	25	25	25
Luxembourg	2018	24.8	24.8	24.8
Macedonia	2000	15.6	10.8	21.5
Macedonia	2001	16.3	11.5	22.8
Macedonia	2002	17	12.1	23.6
Macedonia	2003	17.9	12.6	25
Macedonia	2004	18.6	13.2	26.3
Macedonia	2005	19.3	13.6	27.2
Macedonia	2006	19.6	13.7	27.6
Macedonia	2007	20.2	14.3	28.7
Macedonia	2008	20.8	14.8	29.6
Macedonia	2009	20.4	14.5	29
Macedonia	2010	20.5	14.6	29
Macedonia	2011	24.1	17.1	34.4
Macedonia	2012	22.7	15.9	32.7
Macedonia	2013	22.3	15.6	32
Macedonia	2014	22.7	15.8	32.4
Macedonia	2015	23.2	16.2	33
Macedonia	2016	23.4	16.4	33.5
Macedonia	2017	23.9	16.7	33.8
Macedonia	2018	24.5	17.1	35
Madagascar	2000	4.8	3.2	6.7
Madagascar	2001	4.9	3.4	6.8
Madagascar	2002	5	3.5	7
Madagascar	2003	5.1	3.5	7.1
Madagascar	2004	5.4	3.7	7.5
Madagascar	2005	5.5	3.8	7.7
Madagascar	2006	5.6	3.8	7.8
Madagascar	2007	5.4	3.7	7.5
Madagascar	2008	5.6	3.9	7.9
Madagascar	2009	5.6	3.8	7.8
Madagascar	2010	5.8	4	8
Madagascar	2011	5.9	4.1	8.2
Madagascar	2012	6.1	4.2	8.5
Madagascar	2013	6.4	4.3	8.9
Madagascar	2014	6.7	4.6	9.4
Madagascar	2015	7	4.8	10.1
Madagascar	2016	7.3	5	10.5
Madagascar	2017	7.4	5.1	10.7
Madagascar	2018	7.6	5.2	10.9
Malawi	2000	4.4	3	6.1
Malawi	2001	4.2	2.9	5.9
Malawi	2002	4.4	3	6.1
Malawi	2003	4.6	3.1	6.3
Malawi	2004	4.9	3.4	6.8
Malawi	2005	5	3.4	6.9
Malawi	2006	5.3	3.6	7.5
Malawi	2007	5.6	3.8	7.8
Malawi	2008	5.9	4.1	8.3
Malawi	2009	6.2	4.2	8.8
Malawi	2010	6.5	4.5	9.2
Malawi	2011	7.1	4.9	10
Malawi	2012	7.4	5.1	10.4
Malawi	2013	7.8	5.5	11
Malawi	2014	8.2	5.8	11.5
Malawi	2015	8.6	6.1	12.1
Malawi	2016	8.9	6.3	12.5
Malawi	2017	9.6	6.7	13.3
Malawi	2018	9.8	6.9	13.6
Malaysia	2000	5.1	4.7	5.6
Malaysia	2001	5.1	4.7	5.5
Malaysia	2002	5.3	4.9	5.6
Malaysia	2003	5.6	5.3	5.9
[truncated: 1,877 more rows]
