# Supplementary material for: A systematic analysis of the global and regional burden of colon and rectum cancer and the difference between early- and late-onset CRC from 1990 to 2019
Source: Front Oncol. 2023 Feb 15;13:1102673. doi: 10.3389/fonc.2023.1102673 (PMC9975717; doi:10.3389/fonc.2023.1102673)
Supplement: Supplementary file 1 [file DataSheet_1.zip › supplementary material/data/meal.xlsx]

## Sheet: Sheet 1
year	location	location_name	ASIR	var	var_zhu	var_niu	var_ji	var_yang
1990	Argentina	NA	25.2909	70.175	3.674	55.559	8.66	2.282
1991	Argentina	NA	25.248	66.656	3.612	51.817	8.88	2.347
1992	Argentina	NA	26.2523	67.388	4.487	50.98	10.027	1.894
1993	Argentina	NA	26.3696	73.84	4.851	51.678	15.442	1.869
1994	Argentina	NA	26.5611	74.197	4.837	48.594	18.392	2.374
1995	Argentina	NA	26.9117	69.674	5.086	43.693	18.662	2.233
1996	Argentina	NA	27.8883	70.525	4.889	44.219	19.63	1.787
1997	Argentina	NA	29.1234	70.237	4.747	44.86	19.005	1.625
1998	Argentina	NA	30.1255	68.332	5.475	41.633	19.803	1.421
1999	Argentina	NA	31.1454	76.285	6.148	45.76	23.041	1.336
2000	Argentina	NA	30.5151	75.585	5.989	45.282	22.902	1.412
2001	Argentina	NA	30.9988	72.192	4.783	43.988	22.024	1.397
2002	Argentina	NA	31.4716	61.737	4.445	40.505	15.424	1.363
2003	Argentina	NA	31.874	63.245	3.951	41.864	16.121	1.309
2004	Argentina	NA	31.2002	68.114	4.255	43.711	18.888	1.26
2005	Argentina	NA	31.259	69.982	4.825	42.824	21.145	1.188
2006	Argentina	NA	31.5173	75.53	5.93	44.105	24.338	1.157
2007	Argentina	NA	32.5078	80.374	6.045	47.41	25.742	1.177
2008	Argentina	NA	31.5192	82.24	5.933	47.251	27.954	1.102
2009	Argentina	NA	31.5949	84.148	6.415	46.961	29.733	1.039
2010	Argentina	NA	31.385	78.302	6.137	39.622	31.511	1.032
2011	Argentina	NA	31.7318	81.081	6.582	38.402	35.01	1.087
2012	Argentina	NA	31.9701	85.157	6.635	40.476	36.864	1.182
2013	Argentina	NA	31.8245	88.772	7.879	44.056	35.685	1.152
2014	Argentina	NA	31.2185	86.894	8.026	40.956	36.692	1.22
2015	Argentina	NA	31.8114	90.11	8.631	41.079	39.253	1.147
2016	Argentina	NA	33.589	88.653	9.674	39.042	38.925	1.012
2017	Argentina	NA	34.4089	89.308	10.421	39.575	38.343	0.969
2018	Argentina	NA	34.3981	89.368	11.054	38.881	38.464	0.969
2019	Argentina	NA	34.6839	88.25	11.374	37.985	37.921	0.97
1990	Australia	Australia	49.5927	41.064	0	0	22.051	19.013
1991	Australia	Australia	49.7066	84.228	14.521	27.942	22.35	19.415
1992	Australia	Australia	51.0561	82.058	15.256	26.405	22.436	17.961
1993	Australia	Australia	51.0905	82.749	15.082	26.37	23.807	17.49
1994	Australia	Australia	53.0414	84.286	15.646	25.662	24.473	18.505
1995	Australia	Australia	52.6445	80.51	15.652	25.526	24.217	15.115
1996	Australia	Australia	53.6	81.341	14.478	27.453	24.615	14.795
1997	Australia	Australia	54.0279	84.712	14.858	29	25.791	15.063
1998	Australia	Australia	54.3087	85.141	15.257	26.765	27.643	15.476
1999	Australia	Australia	53.8125	86.54	15.193	28.095	28.002	15.25
2000	Australia	Australia	53.9193	88.216	15.651	26.515	29.682	16.368
2001	Australia	Australia	52.7522	83.7	14.892	24.606	29.225	14.977
2002	Australia	Australia	52.5063	87.954	16.418	25.263	32.494	13.779
2003	Australia	Australia	50.7618	87.111	17.593	25.958	31.407	12.153
2004	Australia	Australia	51.4961	91.231	17.718	28.719	32.81	11.984
2005	Australia	Australia	50.8142	92.137	18.863	27.19	34.092	11.992
2006	Australia	Australia	50.1106	92.996	18.409	27.03	35.187	12.37
2007	Australia	Australia	51.1461	91.743	20.221	24.166	34.769	12.587
2008	Australia	Australia	50.9516	86.766	19.17	23.343	33.261	10.992
2009	Australia	Australia	50.2273	87.11	19.744	23.454	33.578	10.334
2010	Australia	Australia	49.0979	92.057	20.129	25.31	37.645	8.973
2011	Australia	Australia	47.9401	90.318	19.486	23.287	39.499	8.046
2012	Australia	Australia	45.8995	91.979	20.502	22.435	40.319	8.723
2013	Australia	Australia	45.3861	92.528	19.9	23.744	40.161	8.723
2014	Australia	Australia	46.1357	91.683	20.174	22.587	40.806	8.116
2015	Australia	Australia	46.9023	93.624	21.77	20.519	41.989	9.346
2016	Australia	Australia	45.4584	93.885	21.4	19.473	44.512	8.5
2017	Australia	Australia	45.5247	94.417	22.062	21.251	43.349	7.755
2018	Australia	Australia	46.6987	90.695	21.395	19.965	42.353	6.982
2019	Australia	Australia	47.0374	89.618	20.252	19.698	43.488	6.18
1990	Brazil	NA	12.1198	39.619	5.562	20.868	12.513	0.676
1991	Brazil	NA	12.0525	40.884	5.718	20.68	13.814	0.672
1992	Brazil	NA	12.2966	41.696	5.809	20.542	14.677	0.668
1993	Brazil	NA	12.9066	42.704	6.004	20.813	15.198	0.689
1994	Brazil	NA	13.179	46.729	6.204	23.259	16.602	0.664
1995	Brazil	NA	13.4712	53.529	6.76	25.906	20.161	0.702
1996	Brazil	NA	13.9711	53.472	7.322	26.468	19.129	0.553
1997	Brazil	NA	14.2369	52.7	6.81	24.713	20.615	0.562
1998	Brazil	NA	14.7616	53.732	7.226	23.457	22.485	0.564
1999	Brazil	NA	15.1475	57.606	7.246	24.953	24.823	0.584
2000	Brazil	NA	15.4893	62.605	10.759	25.237	26.059	0.55
2001	Brazil	NA	15.8186	61.635	10.997	24.993	25.125	0.52
2002	Brazil	NA	16.2235	63.839	10.51	25.699	27.132	0.498
2003	Brazil	NA	16.5891	68.364	9.585	29.696	28.596	0.487
2004	Brazil	NA	16.9056	67.431	9.084	27.678	30.151	0.518
2005	Brazil	NA	16.8097	63.571	8.899	29.722	24.429	0.521
2006	Brazil	NA	17.0187	69.041	10.166	32.082	26.262	0.531
2007	Brazil	NA	17.1253	68.868	9.997	30.758	27.583	0.53
2008	Brazil	NA	17.2411	69.382	10.348	26.987	31.514	0.533
2009	Brazil	NA	17.3615	67.046	10.653	25.673	30.196	0.524
2010	Brazil	NA	17.5454	76.879	11.011	26.325	39.014	0.529
2011	Brazil	NA	17.7519	78.581	11.65	25.903	40.501	0.527
2012	Brazil	NA	17.6741	78.198	11.669	26.161	39.835	0.533
2013	Brazil	NA	17.7439	79.153	11.531	27.765	39.311	0.546
2014	Brazil	NA	17.6512	78.639	12.312	26.041	39.739	0.547
2015	Brazil	NA	17.6893	78.68	12.187	24.968	40.97	0.555
2016	Brazil	NA	18.0151	77.957	11.702	25.391	40.316	0.548
2017	Brazil	NA	17.689	78.96	12.149	25.373	40.906	0.532
2018	Brazil	NA	17.6495	78.606	12.711	25.263	40.109	0.523
2019	Brazil	NA	17.7687	78.853	12.848	25.187	40.298	0.52
1990	Canada	NA	45.4673	70.753	20.597	25.002	24.42	0.734
1991	Canada	NA	45.0803	69.986	20.367	24.456	24.395	0.768
1992	Canada	NA	45.0441	71.34	22.342	23.83	24.423	0.745
1993	Canada	NA	45.6654	70.347	21.749	22.805	25.037	0.756
1994	Canada	NA	45.5729	72.966	22.368	23.226	26.645	0.727
1995	Canada	NA	45.7315	72.244	21.894	23.309	26.324	0.717
1996	Canada	NA	45.7512	70.321	20.478	23.048	26.128	0.667
1997	Canada	NA	45.9295	70.411	20.035	23.106	26.615	0.655
1998	Canada	NA	46.7671	73.913	22.595	23.379	27.206	0.733
1999	Canada	NA	47.3693	76.621	23.669	23.8	28.395	0.757
2000	Canada	NA	47.7239	76.528	22.577	23.411	29.707	0.833
2001	Canada	NA	47.719	77.112	22.805	22.5	30.892	0.915
2002	Canada	NA	48.3396	76.493	21.952	22.415	31.212	0.914
2003	Canada	NA	49.5672	75.759	19.811	23.655	31.337	0.956
2004	Canada	NA	49.4061	76.25	21.006	22.711	31.556	0.977
2005	Canada	NA	49.598	72.817	18.148	21.994	31.689	0.986
2006	Canada	NA	48.7843	73.151	18.442	21.711	31.929	1.069
2007	Canada	NA	49.9106	74.925	19.695	22.146	32.011	1.073
2008	Canada	NA	50.5816	73.282	18.701	21.473	32.082	1.026
2009	Canada	NA	50.0578	71.608	18.482	20.434	31.679	1.013
2010	Canada	NA	49.0221	69.879	17.28	20.305	31.341	0.953
2011	Canada	NA	48.3143	67.803	16.741	19.804	30.327	0.931
2012	Canada	NA	48.979	68.358	17.435	20.012	30.065	0.846
2013	Canada	NA	48.1777	67.369	16.326	19.813	30.353	0.877
2014	Canada	NA	48.4861	67.354	16.093	19.177	31.163	0.921
2015	Canada	NA	48.0188	69.098	17.994	17.633	32.557	0.914
2016	Canada	NA	48.4852	68.409	15.976	18.316	33.188	0.929
2017	Canada	NA	48.4518	69.031	16.374	18.273	33.413	0.971
2018	Canada	NA	49.5958	71.28	17	18.422	34.836	1.022
2019	Canada	NA	49.601	70.19	16.259	17.623	35.33	0.978
1990	Chile	NA	15.584	28.779	7.166	12.969	7.83	0.814
1991	Chile	NA	15.1123	29.116	7.024	12.568	8.647	0.877
1992	Chile	NA	14.9557	33.434	7.501	12.103	12.875	0.955
1993	Chile	NA	15.4879	37.771	8.096	13.6	15.173	0.902
1994	Chile	NA	15.8987	40.699	8.672	14.557	16.684	0.786
1995	Chile	NA	16.4051	45.064	9.332	15.833	19.172	0.727
1996	Chile	NA	16.6	47.046	9.836	16.445	20.057	0.708
1997	Chile	NA	16.5979	48.62	10.522	17.479	19.879	0.74
1998	Chile	NA	16.8432	50.168	11.588	16.421	21.392	0.767
1999	Chile	NA	17.301	50.155	12.319	15.401	21.666	0.769
2000	Chile	NA	17.1493	52.388	12.623	15.658	23.377	0.73
2001	Chile	NA	18.1367	53.089	13.635	14.054	24.777	0.623
2002	Chile	NA	17.9488	52.238	13.41	14.699	23.517	0.612
2003	Chile	NA	18.8562	54.235	14.22	15.894	23.584	0.537
2004	Chile	NA	19.3774	56.195	13.352	16.402	25.923	0.518
2005	Chile	NA	19.3218	57.511	13.85	17.445	25.725	0.491
2006	Chile	NA	19.5173	61.372	16.253	15.129	29.403	0.587
2007	Chile	NA	19.9715	63.94	16.756	16.218	30.374	0.592
2008	Chile	NA	19.9793	62.559	18.143	15.115	28.649	0.652
2009	Chile	NA	21.4024	60.393	17.214	15.154	27.466	0.559
2010	Chile	NA	22.3183	62.632	17.693	15.412	29.038	0.489
2011	Chile	NA	22.7269	64.891	18.643	14.162	31.549	0.537
2012	Chile	NA	23.3507	66.496	19.605	14.675	31.684	0.532
2013	Chile	NA	24.2029	69.553	19.686	17.161	32.275	0.431
2014	Chile	NA	24.3476	68.121	18.019	17.602	32.024	0.476
2015	Chile	NA	25.0874	69.447	17.622	17.441	33.924	0.46
2016	Chile	NA	24.5784	73.427	18.262	18.855	35.891	0.419
2017	Chile	NA	24.8462	73.353	19.409	17.548	35.967	0.429
2018	Chile	NA	25.0627	79.921	24.473	18.67	36.36	0.418
2019	Chile	NA	25.0959	81.329	24.587	20.118	36.138	0.486
1990	china	China	12.5186	15.598	14.959	0.639	0	0
1991	china	China	12.7265	20.368	15.851	0.75	2.898	0.869
1992	china	China	12.8042	22.129	16.951	1.001	3.267	0.91
1993	china	China	12.969	24.536	18.159	1.256	4.131	0.99
1994	china	China	12.9145	26.953	19.674	1.523	4.698	1.058
1995	china	China	12.9896	29.074	19.939	1.954	5.943	1.238
1996	china	China	13.306	28.681	19.546	1.944	5.917	1.274
1997	china	China	13.6646	32.749	22.113	2.402	6.748	1.486
1998	china	China	14.058	35.378	23.708	2.601	7.442	1.627
1999	china	China	14.5787	35.848	23.64	2.739	7.739	1.73
2000	china	China	15.3695	36.837	23.986	2.685	8.35	1.816
2001	china	China	16.2605	36.904	24.267	2.716	8.089	1.832
2002	china	China	17.4184	37.336	24.531	2.782	8.118	1.905
2003	china	China	18.7458	38.352	24.999	2.864	8.436	2.053
2004	china	China	20.3246	38.719	25.322	2.928	8.28	2.189
2005	china	China	21.3259	40.504	26.425	2.934	8.856	2.289
2006	china	China	21.9123	41.302	26.893	2.953	9.093	2.363
2007	china	China	22.8273	40.142	24.774	3.127	9.755	2.486
2008	china	China	23.8867	42.758	26.815	3.126	10.351	2.466
2009	china	China	25.0381	44.641	28.296	3.193	10.631	2.521
2010	china	China	26.2475	45.893	29.34	3.187	10.771	2.595
2011	china	China	26.7951	45.877	29.319	3.073	10.924	2.561
2012	china	China	26.9597	48.314	30.943	3.106	11.64	2.625
2013	china	China	27.0045	49.22	31.796	3.23	11.452	2.742
2014	china	China	27.3922	49.828	32.72	3.222	11.018	2.868
2015	china	China	27.3545	49.401	31.752	3.329	11.424	2.896
2016	china	China	27.4568	49.215	30.947	3.383	11.89	2.995
2017	china	China	28.3417	49.008	30.671	3.523	11.765	3.049
2018	china	China	29.5464	49.294	30.253	3.617	12.323	3.101
2019	china	China	30.5536	45.71	24.367	4.086	14.022	3.235
1990	Colombia	NA	11.8011	26.037	3.047	15.011	7.666	0.313
1991	Colombia	NA	12.1108	26.626	2.989	13.559	9.787	0.291
1992	Colombia	NA	12.1289	25.125	2.97	11.556	10.294	0.305
1993	Colombia	NA	12.3784	25.943	2.911	11.627	11.086	0.319
1994	Colombia	NA	12.8856	27.746	2.884	12.319	12.229	0.314
1995	Colombia	NA	13.1181	29.734	2.896	13.129	13.397	0.312
1996	Colombia	NA	13.4996	27.77	2.719	13.461	11.311	0.279
1997	Colombia	NA	13.3224	26.792	2.173	13.855	10.467	0.297
1998	Colombia	NA	13.2699	27.479	1.638	13.656	11.913	0.272
1999	Colombia	NA	13.7012	26.626	2.223	12.602	11.541	0.26
2000	Colombia	NA	13.7926	27.101	2.13	12.984	11.697	0.29
2001	Colombia	NA	13.9112	27.73	1.976	11.866	13.609	0.279
2002	Colombia	NA	15.3078	28.228	2.127	11.36	14.483	0.258
2003	Colombia	NA	14.8133	28.022	2.344	10.6	14.821	0.257
2004	Colombia	NA	14.8584	29.218	2.409	11.548	15.012	0.249
2005	Colombia	NA	14.3735	31.412	2.36	12.659	16.151	0.242
2006	Colombia	NA	14.8368	33.578	2.711	12.852	17.781	0.234
2007	Colombia	NA	14.6915	34.861	3.259	12.24	19.133	0.229
2008	Colombia	NA	15.106	35.885	3.154	11.91	20.599	0.222
2009	Colombia	NA	15.8835	34.781	3.102	10.891	20.572	0.216
2010	Colombia	NA	16.0994	36.802	3.521	11.681	21.392	0.208
2011	Colombia	NA	15.6692	37.886	3.995	12.32	21.367	0.204
2012	Colombia	NA	15.8709	40.836	6.1	12.633	21.956	0.147
2013	Colombia	NA	15.8918	42.01	5.018	12.112	24.744	0.136
2014	Colombia	NA	15.877	43.824	5.454	12.17	26.051	0.149
2015	Colombia	NA	16.2806	45.485	5.983	12.277	27.072	0.153
2016	Colombia	NA	16.4943	46.436	6.66	11.335	28.3	0.141
2017	Colombia	NA	16.6322	47.344	7.204	10.49	29.509	0.141
2018	Colombia	NA	16.9577	49.508	8.072	10.624	30.669	0.143
2019	Colombia	NA	17.1463	48.933	8.98	8.53	31.281	0.142
1990	Egypt	NA	5.92867	10.369	0.033	4.907	4.17	1.259
1991	Egypt	NA	5.90688	11.258	0.033	5.562	4.558	1.105
1992	Egypt	NA	5.98542	11.25	0.038	5.441	4.654	1.117
1993	Egypt	NA	6.22427	11.993	0.037	6.053	4.745	1.158
1994	Egypt	NA	6.39144	12.547	0.035	6.229	5.049	1.234
1995	Egypt	NA	6.34449	12.892	0.034	5.983	5.62	1.255
1996	Egypt	NA	6.40394	13.168	0.034	6.18	5.729	1.225
1997	Egypt	NA	6.52595	15.229	0.035	6.745	7.201	1.248
1998	Egypt	NA	6.5465	15.127	0.095	6.797	6.982	1.253
1999	Egypt	NA	6.71399	15.682	0.035	7.039	7.566	1.042
2000	Egypt	NA	6.74805	16.815	0.035	7.7	7.494	1.586
2001	Egypt	NA	7.10574	15.739	0.033	6.431	7.682	1.593
2002	Egypt	NA	7.27578	18.573	0.03	7.868	9.013	1.662
2003	Egypt	NA	7.47263	17.198	0.028	7.333	8.173	1.664
2004	Egypt	NA	7.57702	16.693	0.033	7.464	7.591	1.605
2005	Egypt	NA	7.56244	17.491	0.022	8.261	7.618	1.59
2006	Egypt	NA	7.61659	18.93	0.029	9.121	8.185	1.595
2007	Egypt	NA	7.48222	20.056	0.038	9.289	9.074	1.655
2008	Egypt	NA	7.61373	18.301	0.021	8.393	8.241	1.646
2009	Egypt	NA	7.93813	19.033	0.008	8.549	8.924	1.552
2010	Egypt	NA	8.13825	19.898	0.004	9.283	9.24	1.371
2011	Egypt	NA	8.31561	19.579	0.007	8.694	9.573	1.305
2012	Egypt	NA	8.45085	20.595	0.008	9.296	9.978	1.313
2013	Egypt	NA	8.06244	21.607	0.007	8.951	11.375	1.274
2014	Egypt	NA	8.27471	22.387	0.005	9.179	11.944	1.259
2015	Egypt	NA	8.9211	21.948	0.005	9.117	11.624	1.202
2016	Egypt	NA	9.2427	21.701	0.006	8.881	11.614	1.2
2017	Egypt	NA	9.34728	21.482	0.021	8.176	12.154	1.131
2018	Egypt	NA	9.59329	19.642	0.002	7.721	10.812	1.107
2019	Egypt	NA	9.77617	20.025	0.002	7.819	11.108	1.096
1990	England	NA	40.8994	52.926	17.971	12.722	15.928	6.305
1991	England	NA	40.8129	52.485	17.975	12.987	15.444	6.079
1992	England	NA	40.8226	59.184	17.823	12.632	22.711	6.018
1993	England	NA	41.5894	51.55	17.736	10.463	17.394	5.957
1994	England	NA	40.5131	55.989	18.151	10.359	21.82	5.659
1995	England	NA	41.0779	54.759	17.365	10.688	20.99	5.716
1996	England	NA	40.487	59.277	17.709	9.391	26.331	5.846
1997	England	NA	39.8952	50.891	17.589	10.326	17.531	5.445
1998	England	NA	40.1786	57.985	18.048	10.039	24.238	5.66
1999	England	NA	40.316	57.973	17.543	10.181	24.463	5.786
2000	England	NA	39.6793	59.012	17.113	10.602	25.445	5.852
2001	England	NA	39.3679	59.078	17.563	10.654	25.776	5.085
2002	England	NA	39.852	60.008	17.694	11.599	25.37	5.345
2003	England	NA	40.3174	60.718	18.369	11.749	25.259	5.341
2004	England	NA	39.335	61.317	17.967	12.088	25.748	5.514
2005	England	NA	39.1714	61.736	18.083	12.046	26.122	5.485
2006	England	NA	39.2968	60.591	17.843	12.308	24.965	5.475
2007	England	NA	39.1121	59.779	18.416	12.421	23.355	5.587
2008	England	NA	39.8934	56.897	17.123	11.949	22.553	5.272
2009	England	NA	39.1784	55.99	16.909	11.389	22.785	4.907
2010	England	NA	39.0233	57.478	16.638	11.864	24.634	4.342
2011	England	NA	38.351	56.672	16.416	11.616	24.53	4.11
2012	England	NA	38.2468	55.83	16.045	11.281	24.64	3.864
2013	England	NA	39.0587	55.566	15.667	11.024	24.803	4.072
2014	England	NA	38.904	55.9	16.036	11.349	24.449	4.066
2015	England	NA	39.5739	58.963	16.383	11.633	26.49	4.457
2016	England	NA	40.0548	60.626	17.06	11.697	27.567	4.302
2017	England	NA	39.9108	59.41	16.626	11.706	27.048	4.03
2018	England	NA	40.4748	60.924	16.834	11.735	28.434	3.921
2019	England	NA	40.5532	61.451	16.046	11.408	30.062	3.935
1990	Ethiopia	NA	7.32164	0	0	0	0	0
1991	Ethiopia	NA	7.19811	0	0	0	0	0
1992	Ethiopia	NA	7.1558	0	0	0	0	0
1993	Ethiopia	NA	7.06419	4.613	0.017	3.008	0.592	0.996
1994	Ethiopia	NA	6.90945	4.452	0.016	2.904	0.571	0.961
1995	Ethiopia	NA	6.79421	4.363	0.017	2.87	0.552	0.924
1996	Ethiopia	NA	6.63571	4.615	0.017	3.159	0.538	0.901
1997	Ethiopia	NA	6.55008	4.496	0.017	3.099	0.524	0.856
1998	Ethiopia	NA	6.54196	4.453	0.017	3.054	0.518	0.864
1999	Ethiopia	NA	6.48577	4.502	0.018	3.141	0.507	0.836
2000	Ethiopia	NA	6.31724	4.406	0.017	3.093	0.497	0.799
2001	Ethiopia	NA	6.20402	4.61	0.018	3.102	0.64	0.85
2002	Ethiopia	NA	6.18474	5.183	0.017	3.5	0.675	0.991
2003	Ethiopia	NA	6.14767	4.926	0.018	3.264	0.61	1.034
2004	Ethiopia	NA	6.15722	4.921	0.017	3.152	0.556	1.196
2005	Ethiopia	NA	6.19366	4.956	0.017	3.196	0.488	1.255
2006	Ethiopia	NA	6.183	5.274	0.018	3.32	0.505	1.431
2007	Ethiopia	NA	6.18853	5.233	0.017	3.137	0.503	1.576
2008	Ethiopia	NA	6.22748	5.19	0.016	3.198	0.514	1.462
2009	Ethiopia	NA	6.29443	4.921	0.015	2.907	0.513	1.486
2010	Ethiopia	NA	6.37254	5.369	0.016	3.345	0.577	1.431
2011	Ethiopia	NA	6.45586	5.081	0.016	3.186	0.527	1.352
2012	Ethiopia	NA	6.5095	4.518	0.016	2.557	0.576	1.369
2013	Ethiopia	NA	6.66246	4.478	0.017	2.513	0.574	1.374
2014	Ethiopia	NA	6.78535	4.048	0.02	2.738	0.371	0.919
2015	Ethiopia	NA	6.92723	3.204	0.016	2.74	0.108	0.34
2016	Ethiopia	NA	7.08985	3.173	0.016	2.654	0.113	0.39
2017	Ethiopia	NA	7.2699	3.21	0.015	2.611	0.115	0.469
2018	Ethiopia	NA	7.494	3.128	0.015	2.539	0.115	0.459
2019	Ethiopia	NA	7.69856	3.094	0.015	2.497	0.112	0.47
1990	Global	Global	22.2459	23.553	9.687	6.564	5.956	1.346
1991	Global	Global	22.4426	24.918	9.919	6.664	6.781	1.554
1992	Global	Global	22.6885	25.555	9.888	6.936	7.172	1.559
1993	Global	Global	23.2407	26.191	10.43	6.796	7.399	1.566
1994	Global	Global	23.3548	26.981	10.7	6.853	7.845	1.583
1995	Global	Global	23.4708	27.431	10.637	6.844	8.356	1.594
1996	Global	Global	23.4153	27.266	10.478	6.793	8.475	1.52
1997	Global	Global	23.4359	28.033	10.887	6.817	8.775	1.554
1998	Global	Global	23.6929	28.789	11.402	6.734	9.069	1.584
1999	Global	Global	24.0835	29.02	11.253	6.744	9.434	1.589
2000	Global	Global	24.2554	29.505	11.384	6.731	9.75	1.64
2001	Global	Global	24.4243	29.558	11.445	6.516	9.986	1.611
2002	Global	Global	24.7949	30.215	11.59	6.677	10.341	1.607
2003	Global	Global	25.2074	30.382	11.619	6.691	10.448	1.624
2004	Global	Global	25.244	30.583	11.587	6.687	10.643	1.666
2005	Global	Global	25.4992	31.047	11.722	6.724	10.904	1.697
2006	Global	Global	25.3268	31.585	11.893	6.861	11.134	1.697
2007	Global	Global	25.5069	31.929	11.627	6.941	11.624	1.737
2008	Global	Global	25.8537	32.467	11.935	6.77	12.064	1.698
2009	Global	Global	26.0126	32.6	12.116	6.635	12.163	1.686
2010	Global	Global	26.1185	33.229	12.247	6.574	12.734	1.674
2011	Global	Global	26.0976	33.397	12.197	6.449	13.087	1.664
2012	Global	Global	25.9815	33.82	12.439	6.433	13.299	1.649
2013	Global	Global	25.8774	34.068	12.577	6.472	13.344	1.675
2014	Global	Global	25.8214	34.31	12.723	6.362	13.527	1.698
2015	Global	Global	25.9502	34.553	12.632	6.308	13.876	1.737
2016	Global	Global	25.9142	34.627	12.435	6.357	14.101	1.734
2017	Global	Global	26.0013	34.642	12.394	6.375	14.13	1.743
2018	Global	Global	26.394	34.807	12.327	6.401	14.334	1.745
2019	Global	Global	26.7083	34.01	11.091	6.421	14.748	1.75
1990	India	India	5.58891	3.026	0.37	1.65	0.396	0.61
1991	India	India	5.59973	3.122	0.375	1.623	0.518	0.606
1992	India	India	5.57069	3.125	0.383	1.616	0.525	0.601
1993	India	India	5.66627	3.127	0.378	1.576	0.579	0.594
1994	India	India	5.77963	3.084	0.373	1.542	0.584	0.585
1995	India	India	5.78322	3.045	0.369	1.488	0.588	0.6
1996	India	India	5.99078	3.102	0.445	1.468	0.593	0.596
1997	India	India	6.35141	2.978	0.363	1.435	0.586	0.594
1998	India	India	6.44582	3.01	0.356	1.427	0.639	0.588
1999	India	India	6.32836	3.015	0.35	1.396	0.689	0.58
2000	India	India	6.36161	2.966	0.345	1.299	0.755	0.567
2001	India	India	6.51379	3.008	0.34	1.31	0.791	0.567
2002	India	India	6.58141	3.061	0.335	1.257	0.91	0.559
2003	India	India	6.47479	3.043	0.331	1.18	0.987	0.545
2004	India	India	6.27332	3.069	0.307	1.156	1.047	0.559
2005	India	India	6.47819	3.056	0.29	1.089	1.107	0.57
2006	India	India	6.61219	3.094	0.272	1.064	1.177	0.581
2007	India	India	6.70883	3.252	0.255	1.071	1.335	0.591
2008	India	India	6.7959	3.29	0.247	1.066	1.409	0.568
2009	India	India	6.72443	3.392	0.244	1.094	1.536	0.518
2010	India	India	6.6874	3.303	0.235	0.936	1.589	0.543
2011	India	India	6.76541	3.28	0.228	0.752	1.768	0.532
2012	India	India	6.97187	3.295	0.221	0.67	1.886	0.518
2013	India	India	7.3114	3.15	0.216	0.457	1.977	0.5
2014	India	India	7.53622	3.132	0.211	0.348	2.085	0.488
2015	India	India	7.78872	3.338	0.205	0.449	2.207	0.477
2016	India	India	7.97568	3.414	0.187	0.469	2.278	0.48
2017	India	India	8.08291	3.4	0.178	0.427	2.327	0.468
2018	India	India	8.37138	3.605	0.173	0.563	2.405	0.464
2019	India	India	8.5852	3.562	0.169	0.532	2.403	0.458
1990	Indonesia	NA	9.5262	6.437	2.351	1.18	2.468	0.438
1991	Indonesia	NA	9.80085	6.852	2.429	1.188	2.783	0.452
1992	Indonesia	NA	10.1119	6.761	2.435	1.292	2.567	0.467
1993	Indonesia	NA	10.4443	7.756	2.544	1.475	3.222	0.515
1994	Indonesia	NA	10.7792	8.228	2.657	1.413	3.704	0.454
1995	Indonesia	NA	11.1363	7.925	2.268	1.314	3.918	0.425
1996	Indonesia	NA	11.529	8.416	2.341	1.46	4.178	0.437
1997	Indonesia	NA	11.9089	8.301	2.438	1.492	3.903	0.468
1998	Indonesia	NA	12.1489	6.718	2.358	1.364	2.645	0.351
1999	Indonesia	NA	12.394	6.318	2.057	1.289	2.642	0.33
2000	Indonesia	NA	12.7129	6.715	1.529	1.398	3.46	0.328
2001	Indonesia	NA	12.98	7.019	1.525	1.32	3.788	0.386
2002	Indonesia	NA	13.231	7.89	1.666	1.249	4.461	0.514
2003	Indonesia	NA	13.4882	8.208	1.761	1.338	4.531	0.578
2004	Indonesia	NA	13.8222	7.523	0.678	1.579	4.779	0.487
2005	Indonesia	NA	14.1831	6.77	0.607	1.312	4.468	0.383
2006	Indonesia	NA	14.5121	7.595	0.678	1.443	4.934	0.54
2007	Indonesia	NA	14.8765	7.617	0.773	1.303	5.084	0.457
2008	Indonesia	NA	15.2034	7.741	0.697	1.454	5.166	0.424
2009	Indonesia	NA	15.5159	7.954	0.653	1.557	5.27	0.474
2010	Indonesia	NA	15.8344	8.466	0.683	1.702	5.666	0.415
2011	Indonesia	NA	16.2143	8.897	0.716	1.721	6.051	0.409
2012	Indonesia	NA	16.5489	9.024	0.73	1.662	6.24	0.392
2013	Indonesia	NA	16.81	9.52	0.931	1.682	6.53	0.377
2014	Indonesia	NA	16.992	9.847	0.933	1.732	6.8	0.382
2015	Indonesia	NA	17.2036	10.097	1.015	1.658	7.041	0.383
2016	Indonesia	NA	17.4975	11.211	1.033	1.888	7.9	0.39
2017	Indonesia	NA	17.8297	11.001	1.02	1.89	7.666	0.425
2018	Indonesia	NA	18.1995	11.028	1.019	2.034	7.546	0.429
2019	Indonesia	NA	18.5275	11.366	1.011	2.159	7.764	0.432
1990	Iran	NA	8.34619	16.005	0	4.302	6.186	5.517
1991	Iran	NA	8.39369	16.535	0	3.56	6.702	6.273
1992	Iran	NA	8.40404	18.197	0	3.436	8.556	6.205
1993	Iran	NA	8.5902	19.067	0	3.858	9.382	5.827
1994	Iran	NA	8.54808	18.719	0	3.708	9.368	5.643
1995	Iran	NA	8.64743	18.701	0	3.57	9.567	5.564
1996	Iran	NA	8.89351	19.999	0	4.388	9.746	5.865
1997	Iran	NA	8.88133	20.38	0	4.317	10.211	5.852
1998	Iran	NA	8.83593	20.605	0	4.265	10.294	6.046
1999	Iran	NA	8.62899	19.132	0	3.523	10.211	5.398
2000	Iran	NA	8.97852	20.137	0	3.291	11.047	5.799
2001	Iran	NA	9.44246	21.01	0	3.558	11.633	5.819
2002	Iran	NA	9.50191	21.91	0	3.867	12.222	5.821
2003	Iran	NA	9.55457	23.292	0	3.809	14.152	5.331
2004	Iran	NA	9.688	24.417	0	4.214	14.802	5.401
2005	Iran	NA	10.0833	24.787	0	3.954	15.435	5.398
2006	Iran	NA	10.3724	26.869	0	4.726	16.756	5.387
2007	Iran	NA	10.4049	28.892	0	4.961	18.381	5.55
2008	Iran	NA	10.5337	27.565	0	4.426	18.931	4.208
2009	Iran	NA	10.725	28	0	4.45	19.282	4.268
2010	Iran	NA	10.937	29.951	0	5.647	19.836	4.468
2011	Iran	NA	11.1912	30.976	0	5.192	21.34	4.444
2012	Iran	NA	11.4157	30.802	0	4.561	21.829	4.412
2013	Iran	NA	11.7493	30.857	0	4.496	22.289	4.072
2014	Iran	NA	12.2105	31.207	0	4.784	22.296	4.127
2015	Iran	NA	12.7912	31.586	0	5.007	22.337	4.242
2016	Iran	NA	13.1394	31.933	0	5.274	22.695	3.964
2017	Iran	NA	13.3143	32.589	0	5.459	23.075	4.055
2018	Iran	NA	13.5902	32.877	0	5.65	23.009	4.218
2019	Iran	NA	13.8822	33.157	0	5.711	23.226	4.22
1990	Israel	NA	31.8691	46.998	1.59	9.966	34.269	1.173
1991	Israel	NA	34.6235	50.936	1.569	12.32	35.91	1.137
1992	Israel	NA	37.4544	51.032	1.503	10.094	38.337	1.098
1993	Israel	NA	37.3426	53.074	1.358	10.652	39.824	1.24
1994	Israel	NA	39.1609	58.67	1.312	13.894	42.227	1.237
1995	Israel	NA	40.3415	55.805	1.498	12.343	40.693	1.271
1996	Israel	NA	40.8815	57.131	1.479	13.616	40.834	1.202
1997	Israel	NA	41.6901	57.613	1.637	14.431	40.475	1.07
1998	Israel	NA	42.7712	56.657	1.6	13.659	40.238	1.16
1999	Israel	NA	42.6975	56.844	1.137	13.468	41.005	1.234
2000	Israel	NA	43.0931	78.559	1.916	16.532	58.851	1.26
2001	Israel	NA	41.8144	80.765	1.995	15.167	62.384	1.219
2002	Israel	NA	41.5054	83.943	2.053	17.774	63	1.116
2003	Israel	NA	40.8199	82.886	2.134	18.342	61.234	1.176
2004	Israel	NA	39.672	74.733	2.164	8.98	62.424	1.165
2005	Israel	NA	40.1905	83.928	2.191	16.87	63.62	1.247
2006	Israel	NA	39.0836	91.439	2.009	21.967	66.077	1.386
2007	Israel	NA	39.6006	87.616	2.043	19.333	64.857	1.383
2008	Israel	NA	38.3348	90.295	1.98	23.448	63.407	1.46
2009	Israel	NA	37.1866	84.726	2.08	17.855	63.265	1.526
2010	Israel	NA	36.0565	85.074	1.964	18.893	62.6	1.617
2011	Israel	NA	35.3527	86.272	1.912	19.583	62.948	1.829
2012	Israel	NA	33.9551	85.242	1.945	18.165	63.36	1.772
2013	Israel	NA	33.7643	83.78	1.602	23.298	57.249	1.631
2014	Israel	NA	32.4514	83.885	1.512	18.672	61.912	1.789
2015	Israel	NA	32.5718	86.506	1.496	18.7	64.756	1.554
2016	Israel	NA	32.0684	91.668	1.499	20.296	68.431	1.442
2017	Israel	NA	32.4594	89.956	1.354	20.909	66.213	1.48
2018	Israel	NA	33.2389	90.5	1.351	22.851	64.771	1.527
2019	Israel	NA	33.6379	89.989	1.331	23.16	63.981	1.517
1990	Japan	NA	42.1991	32.335	12.98	6	12.612	0.743
1991	Japan	NA	43.7046	32.004	13.003	6.401	11.841	0.759
1992	Japan	NA	45.4663	32.648	13.006	6.65	12.195	0.797
1993	Japan	NA	46.5343	32.812	12.901	7.286	11.953	0.672
1994	Japan	NA	46.2741	34.018	12.976	8.003	12.476	0.563
1995	Japan	NA	47.3132	34.578	13.029	8.408	12.565	0.576
1996	Japan	NA	46.639	35.114	13.678	7.966	12.973	0.497
1997	Japan	NA	46.3924	33.831	12.693	8.073	12.627	0.438
1998	Japan	NA	47.7455	33.148	12.586	8.186	11.956	0.42
1999	Japan	NA	48.2286	33.399	12.864	8.174	12.009	0.352
2000	Japan	NA	46.8661	35.111	13.333	8.618	12.84	0.32
2001	Japan	NA	46.365	34.21	13.659	7.03	13.214	0.307
2002	Japan	NA	46.0721	34.573	14.335	7.128	12.816	0.294
2003	Japan	NA	47.1136	34.019	14.113	6.98	12.674	0.252
2004	Japan	NA	47.3508	34.726	15.052	6.962	12.393	0.319
2005	Japan	NA	47.9578	34.701	14.951	6.234	13.152	0.364
2006	Japan	NA	47.0721	33.926	13.995	6.188	13.376	0.367
2007	Japan	NA	47.19	34.395	14.261	6.38	13.49	0.264
2008	Japan	NA	47.3529	34.491	14.509	6.386	13.329	0.267
2009	Japan	NA	47.3874	34.603	14.159	6.492	13.682	0.27
2010	Japan	NA	48.2267	35.55	14.348	6.707	14.278	0.217
2011	Japan	NA	49.2505	35.75	14.598	6.722	14.212	0.218
2012	Japan	NA	48.7205	36.553	14.515	6.731	15.119	0.188
2013	Japan	NA	48.9107	36.382	14.489	6.727	15.041	0.125
2014	Japan	NA	49	36.792	14.678	6.689	15.285	0.14
2015	Japan	NA	48.4595	37.205	14.96	6.292	15.826	0.127
2016	Japan	NA	48.723	38.703	15.377	6.873	16.315	0.138
2017	Japan	NA	47.6785	39.993	15.942	7.001	16.897	0.153
2018	Japan	NA	47.5481	40.903	16.003	7.356	17.374	0.17
2019	Japan	NA	47.588	41.572	16.156	7.541	17.702	0.173
1990	Kazakhstan	NA	19.2418	0	0	0	0	0
1991	Kazakhstan	NA	18.2817	0	0	0	0	0
1992	Kazakhstan	NA	17.9989	55.621	10.469	25.195	7.521	12.436
1993	Kazakhstan	NA	18.4175	57.603	9.373	27.851	6.225	14.154
1994	Kazakhstan	NA	18.5702	51.492	7.543	26.532	4.405	13.012
1995	Kazakhstan	NA	18.7391	41.448	5.297	22.513	3.097	10.541
1996	Kazakhstan	NA	18.4809	37.033	5.344	19.45	3.03	9.209
1997	Kazakhstan	NA	17.9938	32.014	4.219	16.361	3.172	8.262
1998	Kazakhstan	NA	17.1245	29.824	4.184	15.689	3.118	6.833
1999	Kazakhstan	NA	16.735	28.972	5.008	15.725	2.499	5.74
2000	Kazakhstan	NA	16.8065	27.779	4.471	14.607	3.132	5.569
2001	Kazakhstan	NA	16.9777	29.597	6.091	13.929	3.898	5.679
2002	Kazakhstan	NA	17.1628	31.086	6.016	14.239	4.911	5.92
2003	Kazakhstan	NA	17.6691	31.911	5.771	15.029	5.561	5.55
2004	Kazakhstan	NA	17.7759	34.763	6.233	15.742	6.974	5.814
2005	Kazakhstan	NA	18.0971	37.908	6.234	16.8	8.828	6.046
2006	Kazakhstan	NA	18.4575	43.048	6.434	18.096	12.059	6.459
2007	Kazakhstan	NA	18.7705	44.236	6.513	19.274	11.579	6.87
2008	Kazakhstan	NA	18.7816	44.653	7.15	19.537	10.747	7.219
2009	Kazakhstan	NA	18.7831	42.991	6.684	18.667	10.297	7.343
2010	Kazakhstan	NA	19.4808	45.57	6.585	18.486	12.842	7.657
2011	Kazakhstan	NA	19.8147	47.401	7.053	18.631	13.83	7.887
2012	Kazakhstan	NA	20.013	49.979	6.934	18.07	16.977	7.998
2013	Kazakhstan	NA	19.5448	48.469	6.583	18.322	15.529	8.035
2014	Kazakhstan	NA	19.5129	46.862	6.147	18.378	14.175	8.162
2015	Kazakhstan	NA	19.6401	46.694	5.561	18.462	14.482	8.189
2016	Kazakhstan	NA	19.9209	46.61	5.249	18.403	14.691	8.267
2017	Kazakhstan	NA	19.977	49.107	5.283	19.155	16.422	8.247
2018	Kazakhstan	NA	19.968	50.064	4.809	19.779	17.393	8.083
2019	Kazakhstan	NA	19.7213	49.081	4.703	19.698	16.494	8.186
1990	Malaysia	NA	18.358	31.826	10.059	2.584	18.812	0.371
1991	Malaysia	NA	18.3956	35.663	9.992	2.912	22.39	0.369
1992	Malaysia	NA	18.62	39.618	10.489	2.949	25.743	0.437
1993	Malaysia	NA	19.1814	43.024	10.685	3.001	28.921	0.417
1994	Malaysia	NA	20.2001	44.837	11.224	3.235	29.979	0.399
1995	Malaysia	NA	21.3808	45.25	10.922	3.53	30.274	0.524
1996	Malaysia	NA	21.2036	44.739	10.418	3.826	29.874	0.621
1997	Malaysia	NA	21.0743	44.053	10.251	3.743	29.518	0.541
1998	Malaysia	NA	20.871	42.476	9.427	3.276	29.24	0.533
1999	Malaysia	NA	22.9389	39.351	5.818	3.549	29.432	0.552
2000	Malaysia	NA	22.059	38.633	5.822	4.203	28.063	0.545
2001	Malaysia	NA	21.8497	38.716	6.654	2.491	28.949	0.622
2002	Malaysia	NA	22.3571	42.662	6.805	4.403	30.899	0.555
2003	Malaysia	NA	22.8793	41.997	6.158	4.354	31.023	0.462
2004	Malaysia	NA	22.688	44.677	6.315	5.203	32.615	0.544
2005	Malaysia	NA	22.4714	45.604	6.447	5.105	33.496	0.556
2006	Malaysia	NA	22.4937	46.979	6.555	4.832	34.999	0.593
2007	Malaysia	NA	22.4433	47.733	5.923	4.717	36.446	0.647
2008	Malaysia	NA	22.8148	47.868	5.711	4.258	37.253	0.646
2009	Malaysia	NA	23.0613	48.714	5.852	4.562	37.645	0.655
2010	Malaysia	NA	22.5244	52.276	6.835	4.587	40.089	0.765
2011	Malaysia	NA	22.3065	52.42	6.187	4.835	40.748	0.65
2012	Malaysia	NA	22.7644	53.598	6.018	4.928	41.891	0.761
2013	Malaysia	NA	22.5649	55.731	5.909	5.322	43.61	0.89
2014	Malaysia	NA	23.5115	58.643	5.913	5.387	46.304	1.039
2015	Malaysia	NA	24.3331	60.338	6.154	5.823	47.259	1.102
2016	Malaysia	NA	25.5913	62.141	5.493	5.403	50.182	1.063
2017	Malaysia	NA	26.694	60.325	5.384	5.219	48.522	1.2
2018	Malaysia	NA	27.8816	60.645	5.43	5.297	48.796	1.122
2019	Malaysia	NA	29.5664	60.431	5.314	5.325	48.748	1.044
1990	Mexico	NA	7.88399	24.082	7.339	7.384	8.89	0.469
1991	Mexico	NA	7.81565	27.724	7.895	8.976	10.245	0.608
1992	Mexico	NA	7.79209	28.684	7.832	9.367	10.833	0.652
1993	Mexico	NA	8.06101	29.313	7.635	8.495	12.522	0.661
1994	Mexico	NA	8.52604	32.247	8.21	9.978	13.371	0.688
1995	Mexico	NA	8.8846	31.57	8.045	8.551	14.55	0.424
1996	Mexico	NA	9.10466	32.333	7.768	9.93	14.221	0.414
1997	Mexico	NA	9.40066	34.983	8.001	10.191	16.282	0.509
1998	Mexico	NA	9.72795	37.668	8.461	10.983	17.693	0.531
1999	Mexico	NA	9.87909	38.931	8.667	10.882	18.779	0.603
2000	Mexico	NA	9.92147	40.574	9.228	10.79	19.842	0.714
2001	Mexico	NA	9.99681	41.853	9.416	11.048	20.633	0.756
2002	Mexico	NA	10.2741	44.062	9.696	11.824	21.781	0.761
2003	Mexico	NA	10.5889	44.888	9.989	10.955	22.93	1.014
2004	Mexico	NA	10.6318	44.945	10.234	10.407	23.435	0.869
2005	Mexico	NA	11.093	46.614	10.079	10.671	25.15	0.714
2006	Mexico	NA	11.0456	46.437	10.275	10.01	25.467	0.685
2007	Mexico	NA	11.0649	47.228	10.292	10.704	25.536	0.696
2008	Mexico	NA	11.6311	47.995	10.191	11.219	25.904	0.681
2009	Mexico	NA	12.0072	48.179	11.085	10.553	25.936	0.605
2010	Mexico	NA	11.9276	47.905	10.989	9.966	26.388	0.562
2011	Mexico	NA	11.9593	46.79	10.332	9.056	26.867	0.535
2012	Mexico	NA	12.2781	47.83	11.169	9.055	27.111	0.495
2013	Mexico	NA	13.0479	48.57	11.663	9.023	27.329	0.555
2014	Mexico	NA	13.3175	48.99	11.733	8.911	27.798	0.548
2015	Mexico	NA	13.4505	50.361	12.527	8.913	28.367	0.554
2016	Mexico	NA	13.7404	51.56	12.84	9.134	29.062	0.524
2017	Mexico	NA	14.4119	52.781	13.305	9.162	29.785	0.529
2018	Mexico	NA	14.5724	53.927	14.05	9.243	30.101	0.533
2019	Mexico	NA	14.9184	54.647	14.401	9.167	30.534	0.545
1990	new Zealand	New Zealand	61.4462	79.45	10.972	26.072	14.58	27.826
1991	new Zealand	New Zealand	60.5099	79.242	10.554	24.03	14.887	29.771
1992	new Zealand	New Zealand	61.0915	80.985	10.968	24.801	15.298	29.918
1993	new Zealand	New Zealand	62.312	74.032	11.593	24.151	16.837	21.451
1994	new Zealand	New Zealand	60.1018	90.943	13.053	21.023	18.304	38.563
1995	new Zealand	New Zealand	62.1452	92.939	12.425	28.218	22.268	30.028
1996	new Zealand	New Zealand	60.7931	78.313	12.508	29.057	21.561	15.187
1997	new Zealand	New Zealand	59.9563	84.176	11.86	25.258	20.901	26.157
1998	new Zealand	New Zealand	58.2486	83.465	12.507	21.919	22.654	26.385
1999	new Zealand	New Zealand	59.937	82.458	13.388	23.146	23.193	22.731
2000	new Zealand	New Zealand	57.7202	86.688	13.382	23.267	24.555	25.484
2001	new Zealand	New Zealand	57.0224	87.731	12.548	21.663	26.459	27.061
2002	new Zealand	New Zealand	54.7157	79.22	12.959	16.952	28.702	20.607
2003	new Zealand	New Zealand	57.7431	92.348	13.784	23.15	31.078	24.336
2004	new Zealand	New Zealand	57.7642	87.773	14.847	20.182	32.25	20.494
2005	new Zealand	New Zealand	57.0984	84.806	15.039	15.749	33.828	20.19
2006	new Zealand	New Zealand	56.0467	84.384	16.012	17.187	32.135	19.05
2007	new Zealand	New Zealand	56.4905	83.963	16.083	20.094	30.451	17.335
2008	new Zealand	New Zealand	56.1702	79.996	16.066	20.143	30.258	13.529
2009	new Zealand	New Zealand	55.1394	68.376	15.913	17.779	28.3	6.384
2010	new Zealand	New Zealand	54.0137	66.664	14.81	17.165	28.78	5.909
2011	new Zealand	New Zealand	53.5857	67.567	15.978	16.522	29.516	5.551
2012	new Zealand	New Zealand	53.5231	69.954	16.108	15.779	32.517	5.55
2013	new Zealand	New Zealand	52.8004	70.237	15.894	15.883	32.316	6.144
2014	new Zealand	New Zealand	53.2898	71.476	16.365	15.402	33.438	6.271
2015	new Zealand	New Zealand	53.475	71.233	17.787	13.864	33.715	5.867
2016	new Zealand	New Zealand	54.0124	72.836	17.451	12.519	37.348	5.518
2017	new Zealand	New Zealand	53.8256	74.5	18.574	12.063	38.57	5.293
2018	new Zealand	New Zealand	55.4145	74.63	18.934	11.837	39.619	4.24
2019	new Zealand	New Zealand	55.3358	75.244	18.938	11.609	41.101	3.596
1990	Nigeria	NA	6.3194	5.505	0.875	1.501	1.608	1.521
1991	Nigeria	NA	6.3118	5.348	0.853	1.474	1.486	1.535
1992	Nigeria	NA	6.33259	5.296	0.876	1.469	1.422	1.529
1993	Nigeria	NA	6.36163	5.517	0.888	1.665	1.413	1.551
1994	Nigeria	NA	6.36363	5.783	0.9	1.761	1.404	1.718
1995	Nigeria	NA	6.31319	5.885	0.966	1.731	1.377	1.811
1996	Nigeria	NA	6.27112	5.995	0.974	1.776	1.351	1.894
1997	Nigeria	NA	6.28228	6.216	0.981	1.82	1.326	2.089
1998	Nigeria	NA	6.29517	6.275	0.987	1.795	1.301	2.192
1999	Nigeria	NA	6.30145	6.358	1.021	1.753	1.283	2.301
2000	Nigeria	NA	6.30749	6.176	1.004	1.597	1.154	2.421
2001	Nigeria	NA	6.37395	6.69	1.028	1.764	1.328	2.57
2002	Nigeria	NA	6.58517	6.99	1.167	1.947	1.33	2.546
2003	Nigeria	NA	6.75226	6.556	1.059	1.64	1.344	2.513
2004	Nigeria	NA	7.01095	6.626	1.073	1.672	1.371	2.51
2005	Nigeria	NA	7.27594	6.508	1.086	1.54	1.386	2.496
2006	Nigeria	NA	7.52527	6.313	1.102	1.275	1.432	2.504
2007	Nigeria	NA	7.6851	6.642	1.115	1.568	1.462	2.497
2008	Nigeria	NA	7.84456	6.654	1.129	1.528	1.522	2.475
2009	Nigeria	NA	8.04044	6.665	1.143	1.497	1.556	2.469
2010	Nigeria	NA	8.29081	6.412	1.152	1.357	1.36	2.543
2011	Nigeria	NA	8.62699	5.809	1.166	1.508	1.071	2.064
2012	Nigeria	NA	8.90532	5.365	1.162	1.21	1.206	1.787
2013	Nigeria	NA	9.0121	5.608	1.156	1.544	0.989	1.919
2014	Nigeria	NA	8.97239	5.525	1.117	1.511	0.981	1.916
2015	Nigeria	NA	8.94068	5.536	1.147	1.483	0.994	1.912
2016	Nigeria	NA	8.90715	5.368	1.153	1.393	0.99	1.832
2017	Nigeria	NA	8.91123	5.266	1.137	1.368	0.929	1.832
2018	Nigeria	NA	8.94459	5.127	1.119	1.343	0.89	1.775
2019	Nigeria	NA	8.94877	4.989	1.087	1.313	0.859	1.73
1990	Norway	NA	40.8498	37.019	15.388	12.641	4.161	4.829
1991	Norway	NA	41.0486	38.008	15.758	12.975	4.233	5.042
1992	Norway	NA	42.8398	39.053	16.045	13.141	4.739	5.128
1993	Norway	NA	43.8681	39.965	16.691	13.379	4.707	5.188
1994	Norway	NA	44.8694	42.412	17.187	14.417	5.305	5.503
1995	Norway	NA	45.0991	43.617	17.998	14.104	5.976	5.539
1996	Norway	NA	45.359	45.494	19.023	14.382	6.534	5.555
1997	Norway	NA	46.4958	43.885	17.953	14.263	6.667	5.002
1998	Norway	NA	48.1603	44.269	18.775	14.585	6.219	4.69
1999	Norway	NA	48.5697	43.183	17.403	14.043	7.229	4.508
2000	Norway	NA	50.7403	45.749	18.018	14.435	8.529	4.767
2001	Norway	NA	51.008	46.192	18.983	13.897	8.434	4.878
2002	Norway	NA	52.5911	46.002	18.083	13.929	9.061	4.929
2003	Norway	NA	52.4335	47.3	18.669	14.255	9.603	4.773
2004	Norway	NA	52.794	49.267	19.254	14.426	10.524	5.063
2005	Norway	NA	52.2612	50.438	19.81	14.574	11.056	4.998
2006	Norway	NA	52.4782	50.051	19.387	13.835	11.985	4.844
2007	Norway	NA	53.4364	53.055	20.813	14.074	13.276	4.892
2008	Norway	NA	54.1597	55.346	20.377	14.39	15.652	4.927
2009	Norway	NA	55.0745	53.252	20.013	13.613	15.011	4.615
2010	Norway	NA	54.8997	53.315	20.417	12.996	15.251	4.651
2011	Norway	NA	56.195	53.69	20.799	13.297	15.14	4.454
2012	Norway	NA	54.4847	55.02	20.419	13.655	16.454	4.492
2013	Norway	NA	55.475	56.718	19.859	13.773	18.444	4.642
2014	Norway	NA	53.5905	55.091	20.004	12.624	17.922	4.541
2015	Norway	NA	52.4065	55.538	20.966	14.053	15.902	4.617
2016	Norway	NA	52.3804	56.524	21.109	14.061	16.848	4.506
2017	Norway	NA	50.1143	56.424	20.862	13.71	17.157	4.695
2018	Norway	NA	49.9307	55.774	20.974	12.88	17.314	4.606
2019	Norway	NA	49.4631	55.983	21.03	12.668	17.741	4.544
1990	Pakistan	NA	5.49242	9.602	0	4.334	1.313	3.955
1991	Pakistan	NA	5.63923	9.754	0	4.398	1.231	4.125
1992	Pakistan	NA	5.78967	10.139	0	4.498	1.34	4.301
1993	Pakistan	NA	5.90551	11.117	0	4.603	2.03	4.484
1994	Pakistan	NA	6.085	11.603	0	4.716	2.207	4.68
1995	Pakistan	NA	6.36031	11.959	0	4.826	2.239	4.894
1996	Pakistan	NA	6.51164	9.526	0	3.984	2.513	3.029
1997	Pakistan	NA	6.79891	10.113	0	4.484	2.67	2.959
1998	Pakistan	NA	7.02304	9.358	0	4.477	1.921	2.96
1999	Pakistan	NA	7.32438	9.486	0	4.481	2.046	2.959
2000	Pakistan	NA	7.71435	9.532	0	4.477	2.109	2.946
2001	Pakistan	NA	7.83454	9.601	0	4.489	2.138	2.974
2002	Pakistan	NA	7.90715	9.682	0	4.505	2.189	2.988
2003	Pakistan	NA	7.95519	9.742	0	4.507	2.248	2.987
2004	Pakistan	NA	8.02842	9.771	0	4.538	2.237	2.996
2005	Pakistan	NA	8.14579	9.802	0.001	4.566	2.224	3.011
2006	Pakistan	NA	8.22197	10.918	0.001	5.816	2.9	2.201
2007	Pakistan	NA	8.26505	11.129	0	5.862	3.067	2.2
2008	Pakistan	NA	8.3505	11.351	0	5.887	3.257	2.207
2009	Pakistan	NA	8.41633	11.622	0	5.944	3.484	2.194
2010	Pakistan	NA	8.48728	11.956	0	5.999	3.78	2.177
2011	Pakistan	NA	8.4592	12.242	0	6.078	4.005	2.159
2012	Pakistan	NA	8.51191	12.482	0	6.108	4.223	2.151
2013	Pakistan	NA	8.70084	12.861	0	6.194	4.457	2.21
2014	Pakistan	NA	8.79324	13.2	0	6.228	4.785	2.187
2015	Pakistan	NA	8.81568	13.567	0	6.266	5.123	2.178
2016	Pakistan	NA	8.89026	13.945	0	6.385	5.469	2.091
2017	Pakistan	NA	8.95588	14.419	0	6.514	5.819	2.086
2018	Pakistan	NA	9.05034	14.685	0	6.451	6.176	2.058
2019	Pakistan	NA	9.14082	14.997	0	6.391	6.578	2.028
1990	Paraguay	NA	7.30158	42.006	21.868	14.26	5.163	0.715
1991	Paraguay	NA	7.14274	54.648	21.748	28.434	3.788	0.678
1992	Paraguay	NA	7.56299	58.672	22.257	31.769	4.003	0.643
1993	Paraguay	NA	7.80674	56.423	21.774	29.731	4.284	0.634
1994	Paraguay	NA	8.00472	57.024	21.436	29.124	5.838	0.626
1995	Paraguay	NA	8.38754	58.122	21.325	29.971	6.246	0.58
1996	Paraguay	NA	8.9327	53.94	18.596	28.547	6.231	0.566
1997	Paraguay	NA	9.22364	53.315	18.491	27.789	6.473	0.562
1998	Paraguay	NA	9.69287	51.952	18.306	26.481	6.579	0.586
1999	Paraguay	NA	10.1881	56.043	18.111	30.244	7.106	0.582
2000	Paraguay	NA	10.4911	53.45	23.141	23.977	5.79	0.542
2001	Paraguay	NA	10.7962	49.927	20.709	22.475	6.214	0.529
2002	Paraguay	NA	11.1683	55.37	21.326	27.416	6.105	0.523
2003	Paraguay	NA	11.7864	41.05	11.722	22.708	6.112	0.508
2004	Paraguay	NA	12.482	41.856	21.326	13.325	6.64	0.565
2005	Paraguay	NA	12.6597	35.981	20.317	8.634	6.531	0.499
2006	Paraguay	NA	13.0191	37.371	20.47	9.424	6.968	0.509
2007	Paraguay	NA	13.13	34.576	19.329	10.172	4.59	0.485
2008	Paraguay	NA	13.4642	34.791	18.505	10.299	5.521	0.466
2009	Paraguay	NA	14.0819	34.266	18.382	10.061	5.33	0.493
2010	Paraguay	NA	14.5368	35.198	20.282	9.298	5.109	0.509
2011	Paraguay	NA	14.5651	45.464	20.593	18.672	5.686	0.513
2012	Paraguay	NA	14.6576	34.979	20.714	7.965	5.782	0.518
2013	Paraguay	NA	15.2361	36.984	21.247	9.305	5.915	0.517
2014	Paraguay	NA	15.3046	39.594	21.472	11.714	5.893	0.515
2015	Paraguay	NA	15.808	37.794	21.668	9.808	5.828	0.49
2016	Paraguay	NA	16.7269	39.643	21.9	11.692	5.537	0.514
2017	Paraguay	NA	16.9616	41.836	21.831	14.143	5.347	0.515
2018	Paraguay	NA	17.1629	40.157	21.639	12.718	5.298	0.502
2019	Paraguay	NA	17.3744	39.456	21.561	12.05	5.35	0.495
1990	Peru	NA	10.5955	17.801	2.377	3.96	10.044	1.42
1991	Peru	NA	9.99149	18.993	2.411	3.755	11.672	1.155
1992	Peru	NA	10.7648	19.642	2.508	3.533	12.496	1.105
1993	Peru	NA	11.0276	18.602	2.545	3.413	11.622	1.022
1994	Peru	NA	11.3115	18.671	2.579	3.185	11.941	0.966
1995	Peru	NA	11.7529	20.062	2.612	3.388	13.09	0.972
1996	Peru	NA	11.5465	21.151	2.665	3.419	14.095	0.972
1997	Peru	NA	12.3592	23.022	2.733	3.625	15.665	0.999
1998	Peru	NA	13.1338	23.379	2.205	3.638	16.523	1.013
1999	Peru	NA	13.7259	24.495	2.028	3.816	17.38	1.271
2000	Peru	NA	14.7049	25.3	2.768	3.602	17.653	1.277
2001	Peru	NA	15.0434	25.192	2.772	3.554	17.588	1.278
2002	Peru	NA	15.8345	26.262	2.722	3.652	18.655	1.233
2003	Peru	NA	16.8672	26.816	2.698	3.758	19.11	1.25
2004	Peru	NA	16.8448	26.839	2.842	3.846	18.853	1.298
2005	Peru	NA	16.8156	29.244	2.976	4.029	20.953	1.286
2006	Peru	NA	16.6457	31.121	3.076	4.165	22.6	1.28
2007	Peru	NA	16.4187	32.868	3.2	4.16	24.248	1.26
2008	Peru	NA	17.0025	35.746	3.183	4.097	27.244	1.222
2009	Peru	NA	18.9375	38.159	3.143	4.077	29.737	1.202
2010	Peru	NA	19.5508	39.805	3.191	4.22	31.201	1.193
2011	Peru	NA	19.7233	41.975	3.192	4.328	33.26	1.195
2012	Peru	NA	19.8038	44.999	3.307	4.449	36.03	1.213
2013	Peru	NA	19.9337	46.117	3.423	4.568	36.935	1.191
2014	Peru	NA	19.8421	47.529	3.607	4.563	38.206	1.153
2015	Peru	NA	19.9041	47.598	3.814	4.506	38.182	1.096
2016	Peru	NA	20.2438	49.68	3.914	4.368	40.296	1.102
2017	Peru	NA	20.592	51.104	4.103	4.229	41.705	1.067
2018	Peru	NA	20.9333	53.894	4.131	4.242	44.467	1.054
2019	Peru	NA	21.2378	54.716	4.13	4.21	45.334	1.042
1990	Russia	NA	14.9282	0	0	0	0	0
1991	Russia	NA	14.8952	0	0	0	0	0
1992	Russia	NA	15.2046	31.077	0	20.201	8.808	2.068
1993	Russia	NA	15.5354	44.417	14.679	18.901	8.631	2.206
1994	Russia	NA	15.858	43.539	13.219	17.954	10.484	1.882
1995	Russia	NA	16.1178	40.712	12.514	15.605	10.863	1.73
1996	Russia	NA	16.4973	39.793	11.679	15.142	11.553	1.419
1997	Russia	NA	16.4258	40.783	11.827	15.255	12.408	1.293
1998	Russia	NA	16.1617	38.204	11.734	14.003	11.325	1.142
1999	Russia	NA	15.191	34.852	10.714	11.95	11.312	0.876
2000	Russia	NA	14.8982	29.469	9.545	10.265	8.805	0.854
2001	Russia	NA	14.8714	35.269	10.232	11.224	12.995	0.818
2002	Russia	NA	14.8549	38.93	11.96	11.962	14.163	0.845
2003	Russia	NA	14.5855	38.538	11.377	12.219	14.113	0.829
2004	Russia	NA	14.467	39.116	11.754	12.085	14.387	0.89
2005	Russia	NA	14.5576	43.63	12.932	12.703	17.008	0.987
2006	Russia	NA	14.4069	45.196	14.002	12.042	18.11	1.042
2007	Russia	NA	14.5335	51.035	16.579	13.3	20.056	1.1
2008	Russia	NA	15.1726	55.083	18.132	14.317	21.373	1.261
2009	Russia	NA	15.448	53.365	17.43	12.955	21.808	1.172
2010	Russia	NA	15.7815	52.457	16.786	12.642	21.843	1.186
2011	Russia	NA	16.2083	55.847	18.52	13.383	22.714	1.23
2012	Russia	NA	16.8869	59.17	18.221	13.91	25.821	1.218
2013	Russia	NA	17.5092	59.291	19.239	12.193	26.643	1.216
2014	Russia	NA	17.7913	58.92	17.978	11.912	27.761	1.269
2015	Russia	NA	18.0816	59.199	18.178	10.778	28.992	1.251
2016	Russia	NA	18.2138	59.344	19.182	10.024	28.831	1.307
2017	Russia	NA	18.4179	61.639	20.038	9.842	30.442	1.317
2018	Russia	NA	18.6948	61.669	19.953	9.996	30.429	1.291
2019	Russia	NA	18.9316	62.547	20.582	10.07	30.622	1.273
1990	Saudi Arabia	NA	16.9654	34.296	0	3.017	25.612	5.667
1991	Saudi Arabia	NA	19.0032	36.561	0	3.452	27.393	5.716
1992	Saudi Arabia	NA	20.6867	33.431	0	3.532	23.984	5.915
1993	Saudi Arabia	NA	22.5913	31.692	0	1.987	22.19	7.515
1994	Saudi Arabia	NA	24.5112	29.44	0	2.097	20.764	6.579
1995	Saudi Arabia	NA	25.5566	37.441	0	3.611	26.575	7.255
1996	Saudi Arabia	NA	26.3764	34.673	0	2.457	25.24	6.976
1997	Saudi Arabia	NA	26.8754	36.885	0	2.318	27.867	6.7
1998	Saudi Arabia	NA	27.0635	40.16	0	2.887	31.019	6.254
1999	Saudi Arabia	NA	27.5535	42.245	0	2.064	33.837	6.344
2000	Saudi Arabia	NA	27.9873	44.034	0.079	2.852	34.528	6.575
2001	Saudi Arabia	NA	28.4974	44.482	0.102	1.737	36.777	5.866
2002	Saudi Arabia	NA	29.8203	43.26	0.093	2.717	34.665	5.785
2003	Saudi Arabia	NA	31.5364	43.033	0.079	2.692	34.356	5.906
2004	Saudi Arabia	NA	32.8836	40.64	0.084	3.264	31.443	5.849
2005	Saudi Arabia	NA	33.8442	45.276	0.155	2.995	35.942	6.184
2006	Saudi Arabia	NA	34.7359	43.091	0.132	3.764	33.911	5.284
2007	Saudi Arabia	NA	36.181	44.632	0.167	4.018	34.954	5.493
2008	Saudi Arabia	NA	37.5214	45.256	0.001	4.017	36.541	4.697
2009	Saudi Arabia	NA	38.5629	47.32	0.002	4.023	38.97	4.325
2010	Saudi Arabia	NA	39.1668	49.257	0.177	4.384	39.701	4.995
2011	Saudi Arabia	NA	38.8185	48.4	0.238	4.189	38.595	5.378
2012	Saudi Arabia	NA	38.3746	47.741	0.247	4.48	37.501	5.513
2013	Saudi Arabia	NA	37.6882	51.391	0.121	4.265	41.568	5.437
2014	Saudi Arabia	NA	37.115	50.979	0.2	4.085	41.038	5.656
2015	Saudi Arabia	NA	36.4184	53.085	0.198	4.35	42.932	5.605
2016	Saudi Arabia	NA	35.9523	50.428	0.169	4.001	41.542	4.716
2017	Saudi Arabia	NA	36.1245	43.435	0.495	3.715	34.566	4.659
2018	Saudi Arabia	NA	36.4898	43.808	0.486	3.679	35.233	4.41
2019	Saudi Arabia	NA	37.161	43.596	0.409	3.83	34.93	4.427
1990	South Africa	NA	22.9984	33.078	2.703	13.4	13.028	3.947
1991	South Africa	NA	23.0952	31.694	2.302	13.495	12.027	3.87
1992	South Africa	NA	24.3816	31.29	2.561	12.769	11.969	3.991
1993	South Africa	NA	27.9166	29.417	2.364	11.516	11.937	3.6
1994	South Africa	NA	29.1953	29.907	2.318	9.969	13.427	4.193
1995	South Africa	NA	27.4125	30.487	2.568	9.829	14.833	3.257
1996	South Africa	NA	25.6371	29.745	2.455	9.35	14.57	3.37
1997	South Africa	NA	24.1099	30.328	2.322	8.979	15.739	3.288
1998	South Africa	NA	23.7899	28.597	2.188	8.834	14.379	3.196
1999	South Africa	NA	25.7591	31.988	2.301	10.424	15.625	3.638
2000	South Africa	NA	26.7503	31.929	2.091	9.468	17.213	3.157
2001	South Africa	NA	27.0372	32.083	2.097	9.119	18.084	2.783
2002	South Africa	NA	27.7288	32.671	2.063	9.108	18.777	2.723
2003	South Africa	NA	28.7017	34.172	2.802	9.386	19.328	2.656
2004	South Africa	NA	28.6187	35.863	3.005	10.034	19.779	3.045
2005	South Africa	NA	30.6033	37.751	2.809	10.971	20.962	3.009
2006	South Africa	NA	29.0189	41.013	3.279	12.046	22.503	3.185
2007	South Africa	NA	28.5836	43.613	3.361	11.89	24.691	3.671
2008	South Africa	NA	30.1413	44.641	3.062	11.099	27.014	3.466
2009	South Africa	NA	30.0053	45.198	3.299	11.095	27.605	3.199
2010	South Africa	NA	31.2079	47.114	3.519	12.103	28.506	2.986
2011	South Africa	NA	29.7439	47.894	3.58	11.719	29.843	2.752
2012	South Africa	NA	29.7039	48.521	3.654	11.635	30.377	2.855
2013	South Africa	NA	30.1252	51.933	3.513	12.372	32.894	3.154
2014	South Africa	NA	31.5772	53.329	3.365	12.585	34.106	3.273
2015	South Africa	NA	32.0104	53.545	3.523	13.099	33.924	2.999
2016	South Africa	NA	32.0179	53.493	3.454	13.132	33.95	2.957
2017	South Africa	NA	30.4999	51.506	3.388	12.067	33.371	2.68
2018	South Africa	NA	30.4444	52.831	3.698	11.751	34.751	2.631
2019	South Africa	NA	30.7724	51.638	3.686	11.142	34.22	2.59
1990	South Korea	NA	16.9654	5.763	0	0	5.567	0.196
1991	South Korea	NA	19.0032	21.923	9.938	5.084	6.741	0.16
1992	South Korea	NA	20.6867	26.815	13.314	5.668	7.523	0.31
1993	South Korea	NA	22.5913	26.747	13.41	5.293	7.815	0.229
1994	South Korea	NA	24.5112	27.569	13.829	5.649	7.812	0.279
1995	South Korea	NA	25.5566	29.619	14.384	6.483	8.505	0.247
1996	South Korea	NA	26.3764	31.361	15.35	6.714	9.088	0.209
1997	South Korea	NA	26.8754	31.392	15.126	7.588	8.495	0.183
1998	South Korea	NA	27.0635	29.357	14.906	6.808	7.491	0.152
1999	South Korea	NA	27.5535	34.562	17.096	8.084	9.254	0.128
2000	South Korea	NA	27.9873	34.136	15.956	8.449	9.625	0.106
2001	South Korea	NA	28.4974	34.486	16.564	7.322	10.51	0.09
2002	South Korea	NA	29.8203	36.305	17.013	8.331	10.856	0.105
2003	South Korea	NA	31.5364	38.555	20.876	8.03	9.548	0.101
2004	South Korea	NA	32.8836	34.299	19.283	6.47	8.437	0.109
2005	South Korea	NA	33.8442	35.787	18.856	5.976	10.845	0.11
2006	South Korea	NA	34.7359	41.077	22.715	6.641	11.616	0.105
2007	South Korea	NA	36.181	42.547	23.956	7.046	11.441	0.104
2008	South Korea	NA	37.5214	42.837	24.179	7.191	11.364	0.103
2009	South Korea	NA	38.5629	43.078	23.472	7.424	12.087	0.095
2010	South Korea	NA	39.1668	45.652	24.309	7.981	13.261	0.101
2011	South Korea	NA	38.8185	46.51	23.378	8.819	14.198	0.115
2012	South Korea	NA	38.3746	47.466	24.173	8.943	14.232	0.118
2013	South Korea	NA	37.6882	49.142	25.31	9.337	14.38	0.115
2014	South Korea	NA	37.115	51.775	25.668	9.871	16.085	0.151
2015	South Korea	NA	36.4184	54.968	27.92	10.008	16.851	0.189
2016	South Korea	NA	35.9523	56.644	29.098	10.019	17.279	0.248
2017	South Korea	NA	36.1245	57.465	29.536	10.441	17.157	0.331
2018	South Korea	NA	36.4898	59.793	30.604	10.83	18.035	0.324
2019	South Korea	NA	37.161	62.057	31.229	11.822	18.674	0.332
1990	Switzerland	NA	11.0305	61.702	31.962	18.356	9.741	1.643
1991	Switzerland	NA	11.1128	61.626	31.265	18.579	10.174	1.608
1992	Switzerland	NA	11.6114	60.545	30.692	18.377	9.821	1.655
1993	Switzerland	NA	11.2685	58.767	30.009	17.58	9.564	1.614
1994	Switzerland	NA	11.7854	55.707	28.034	15.98	10.116	1.577
1995	Switzerland	NA	11.8947	55.91	28.559	15.829	9.96	1.562
1996	Switzerland	NA	12.5188	54.635	26.211	16.051	10.723	1.65
1997	Switzerland	NA	13.9319	54.301	25.821	15.999	10.774	1.707
1998	Switzerland	NA	13.74	55.407	27.096	15.704	10.967	1.64
1999	Switzerland	NA	13.2355	54.507	26.609	15.542	10.778	1.578
2000	Switzerland	NA	13.329	54.691	26.437	14.682	11.807	1.765
2001	Switzerland	NA	12.9905	55.113	26.502	14.538	12.462	1.611
2002	Switzerland	NA	12.8511	55.861	26.71	14.781	12.751	1.619
2003	Switzerland	NA	12.823	55.506	26.253	14.504	13.116	1.633
2004	Switzerland	NA	12.6643	55.062	25.987	14.433	13.004	1.638
2005	Switzerland	NA	12.6152	55.018	26.365	14.545	12.551	1.557
2006	Switzerland	NA	12.8973	55.023	26.753	14.848	11.922	1.5
2007	Switzerland	NA	12.9433	56.139	26.389	14.651	13.674	1.425
2008	Switzerland	NA	13.2016	57.266	26.024	15.285	14.563	1.394
2009	Switzerland	NA	13.3762	56.526	25.522	15.121	14.543	1.34
2010	Switzerland	NA	13.4869	57.594	26.242	15.469	14.529	1.354
2011	Switzerland	NA	13.4902	57.388	25.672	15.618	14.749	1.349
2012	Switzerland	NA	13.4435	55.472	24.277	15.21	14.693	1.292
2013	Switzerland	NA	13.45	54.449	23.995	14.34	14.888	1.226
2014	Switzerland	NA	13.7249	55.396	24.333	14.192	15.537	1.334
2015	Switzerland	NA	14.0241	54.326	23.436	13.84	15.741	1.309
2016	Switzerland	NA	13.9929	54.364	23.184	13.954	15.906	1.32
2017	Switzerland	NA	13.8611	53.07	22.949	13.415	15.503	1.203
2018	Switzerland	NA	13.1948	51.759	22.596	13.305	14.666	1.192
2019	Switzerland	NA	12.8794	51.628	22.545	13.171	14.729	1.183
1990	Thailand	NA	30.7069	16.72	4.632	3.915	8.152	0.021
1991	Thailand	NA	31.8035	20.132	5.456	3.899	10.755	0.022
1992	Thailand	NA	32.2813	22.62	5.837	3.827	12.93	0.026
1993	Thailand	NA	32.9594	23.423	6.116	4.045	13.242	0.02
1994	Thailand	NA	34.0768	21.907	6.461	3.258	12.17	0.018
1995	Thailand	NA	36.4894	22.631	6.373	4.224	12.018	0.016
1996	Thailand	NA	36.222	22.926	6.609	3.76	12.545	0.012
1997	Thailand	NA	37.8941	22.231	6.799	3.271	12.149	0.012
1998	Thailand	NA	38.6802	21.609	5.872	2.864	12.86	0.013
1999	Thailand	NA	38.6517	19.489	5.634	2.564	11.278	0.013
2000	Thailand	NA	40.3147	21.168	8.493	2.217	10.444	0.014
2001	Thailand	NA	39.3048	20.499	8.443	1.615	10.422	0.019
2002	Thailand	NA	39.4967	20.348	9.384	1.538	9.408	0.018
2003	Thailand	NA	39.7506	21.723	10.302	1.547	9.855	0.019
2004	Thailand	NA	38.5701	19.997	10.364	1.638	7.969	0.026
2005	Thailand	NA	37.9636	22.571	10.686	1.635	10.222	0.028
2006	Thailand	NA	37.7342	22.356	11.558	1.718	9.053	0.027
2007	Thailand	NA	37.5769	23.721	11.673	1.911	10.104	0.033
2008	Thailand	NA	36.5459	20.45	10.31	1.774	8.334	0.032
2009	Thailand	NA	36.945	20.157	9.975	1.785	8.368	0.029
2010	Thailand	NA	36.549	20.48	10.209	1.975	8.266	0.03
2011	Thailand	NA	35.3939	19.904	9.929	1.77	8.17	0.035
2012	Thailand	NA	35.3463	21.974	10.619	1.613	9.703	0.039
2013	Thailand	NA	35.2316	25.021	10.774	1.551	12.653	0.043
2014	Thailand	NA	34.5311	25.782	10.528	1.474	13.737	0.043
2015	Thailand	NA	33.8996	22.143	10.372	1.283	10.445	0.043
2016	Thailand	NA	33.9209	20.386	10.148	1.308	8.883	0.047
2017	Thailand	NA	33.9833	19.305	9.972	1.389	7.901	0.043
2018	Thailand	NA	33.7582	19.54	9.899	1.306	8.288	0.047
2019	Thailand	NA	33.5857	18.959	9.863	1.229	7.825	0.042
1990	the Philippines	NA	12.5865	14.013	8.623	1.567	3.437	0.386
1991	the Philippines	NA	13.0868	14.483	8.618	1.538	3.98	0.347
1992	the Philippines	NA	13.5265	14.013	7.894	1.6	4.159	0.36
1993	the Philippines	NA	13.9249	15.425	8.555	1.686	4.806	0.378
1994	the Philippines	NA	14.3286	15.822	8.658	1.855	4.919	0.39
1995	the Philippines	NA	14.9534	16.893	9.094	2.118	5.293	0.388
1996	the Philippines	NA	15.9218	19.971	11.386	2.345	5.862	0.378
1997	the Philippines	NA	15.5735	21.034	11.721	2.693	6.246	0.374
1998	the Philippines	NA	16.3865	21.069	11.953	2.635	6.109	0.372
1999	the Philippines	NA	17.6335	22.272	12.392	3.17	6.322	0.388
2000	the Philippines	NA	17.5244	22.776	12.5	3.371	6.518	0.387
2001	the Philippines	NA	16.5283	23.169	12.714	3.149	6.929	0.377
2002	the Philippines	NA	16.9194	24.017	13.146	3.257	7.245	0.369
2003	the Philippines	NA	17.3622	23.963	13.199	3.195	7.213	0.356
2004	the Philippines	NA	17.0862	23.863	12.783	3.388	7.338	0.354
2005	the Philippines	NA	16.8	23.599	12.989	3.061	7.175	0.374
2006	the Philippines	NA	16.5006	24.757	14.069	3.01	7.222	0.456
2007	the Philippines	NA	16.3527	26.219	14.305	3.362	8.058	0.494
2008	the Philippines	NA	16.3237	26.617	14.144	3.339	8.611	0.523
2009	the Philippines	NA	16.2091	26.536	14.214	3.053	8.744	0.525
2010	the Philippines	NA	16.3388	27.404	14.368	3.185	9.324	0.527
2011	the Philippines	NA	16.1364	27.455	14.141	3.039	9.755	0.52
2012	the Philippines	NA	15.9378	27.979	14.012	2.93	10.538	0.499
2013	the Philippines	NA	15.651	28.36	14.189	2.853	10.824	0.494
2014	the Philippines	NA	15.6325	29.126	14.04	3.07	11.522	0.494
2015	the Philippines	NA	15.733	30.081	14.356	3.011	12.217	0.497
2016	the Philippines	NA	16.1386	31.033	14.855	3.136	12.541	0.501
2017	the Philippines	NA	16.3838	31.127	14.671	3.162	12.782	0.512
2018	the Philippines	NA	16.8094	31.816	14.965	3.161	13.18	0.51
2019	the Philippines	NA	17.1837	32.364	15.222	3.152	13.487	0.503
1990	Turkey	NA	14.7411	17.649	0.006	4.955	6.766	5.922
1991	Turkey	NA	14.7806	17.247	0.005	4.761	6.648	5.833
1992	Turkey	NA	14.7484	16.882	0.004	4.241	6.95	5.687
1993	Turkey	NA	14.676	16.845	0.003	4.13	7.13	5.582
1994	Turkey	NA	14.504	16.046	0.005	3.783	7.296	4.962
1995	Turkey	NA	14.2972	17.397	0.005	3.703	7.543	6.146
1996	Turkey	NA	13.9491	15.536	0.001	3.808	6.324	5.403
1997	Turkey	NA	13.7774	16.881	0.001	4.464	6.934	5.482
1998	Turkey	NA	13.4779	16.629	0.002	4.15	7.136	5.341
1999	Turkey	NA	12.956	17.713	0.001	3.986	8.546	5.18
2000	Turkey	NA	12.3014	18.424	0.002	3.964	9.268	5.19
2001	Turkey	NA	12.2349	16.853	0.001	3.638	8.408	4.806
2002	Turkey	NA	12.3606	17.63	0.001	3.532	9.605	4.492
2003	Turkey	NA	12.4511	19.126	0.001	3.191	11.779	4.155
2004	Turkey	NA	12.6836	19.784	0	3.927	11.681	4.176
2005	Turkey	NA	13.0837	19.599	0	3.373	12.143	4.083
2006	Turkey	NA	13.7301	19.042	0	3.523	11.486	4.033
2007	Turkey	NA	14.501	21.704	0	4.344	13.277	4.083
2008	Turkey	NA	15.5094	20.804	0	3.726	13.078	4
2009	Turkey	NA	16.9648	21.794	0	3.16	14.938	3.696
2010	Turkey	NA	17.9329	25.99	0	6.387	16.262	3.341
2011	Turkey	NA	18.5824	27.531	0	7.079	16.911	3.541
2012	Turkey	NA	18.8647	28.542	0	7.546	17.195	3.801
2013	Turkey	NA	19.2012	28.529	0	7.867	16.583	4.079
2014	Turkey	NA	19.5704	29.716	0	7.882	17.501	4.333
2015	Turkey	NA	19.6775	31.978	0	9.217	18.207	4.554
2016	Turkey	NA	19.8507	31.572	0	9.342	17.726	4.504
2017	Turkey	NA	20.1698	32.138	0	8.599	19.163	4.376
2018	Turkey	NA	20.2799	32.77	0	9.839	18.623	4.308
2019	Turkey	NA	20.559	32.797	0	9.474	19.059	4.264
1990	Ukraine	NA	30.0427	0	0	0	0	0
1991	Ukraine	NA	31.2748	0	0	0	0	0
1992	Ukraine	NA	32.0295	47.575	17.716	20.716	8.544	0.599
1993	Ukraine	NA	32.3787	39.622	15.327	17.544	6.237	0.514
1994	Ukraine	NA	32.7928	34.267	13.12	15.857	4.556	0.734
1995	Ukraine	NA	34.1221	30.561	12.338	13.499	4.064	0.66
1996	Ukraine	NA	32.8714	29.082	12.144	11.023	5.372	0.543
1997	Ukraine	NA	31.506	26.462	10.89	10.919	4.237	0.416
1998	Ukraine	NA	29.7333	25	10.607	9.586	4.443	0.364
1999	Ukraine	NA	30.6828	24.862	10.107	9.21	5.208	0.337
2000	Ukraine	NA	31.1017	28.542	11.914	11.912	4.413	0.303
2001	Ukraine	NA	29.8945	23.868	9.554	7.978	6.059	0.277
2002	Ukraine	NA	29.5502	25.55	9.794	8.212	7.243	0.301
2003	Ukraine	NA	28.7975	27.068	10.267	8.274	8.224	0.303
2004	Ukraine	NA	28.8493	31.018	9.9	8.004	12.807	0.307
2005	Ukraine	NA	28.0314	30.121	9.046	8.249	12.522	0.304
2006	Ukraine	NA	26.5769	33.491	9.792	8.839	14.584	0.276
2007	Ukraine	NA	27.7879	36.459	11.943	7.998	16.228	0.29
2008	Ukraine	NA	28.8253	41.851	13.502	7.585	20.438	0.326
2009	Ukraine	NA	26.6967	39.736	11.661	6.798	20.936	0.341
2010	Ukraine	NA	26.5235	41.075	13.043	6.417	21.209	0.406
2011	Ukraine	NA	26.1935	40.187	13.738	6.041	20.029	0.379
2012	Ukraine	NA	26.8706	44.383	16.069	5.815	22.116	0.383
2013	Ukraine	NA	27.0997	44.787	16.161	6.325	21.936	0.365
2014	Ukraine	NA	25.4147	41.043	13.405	6.111	21.244	0.283
2015	Ukraine	NA	31.0485	39.771	12.863	5.496	21.142	0.27
2016	Ukraine	NA	30.1935	39.245	13.144	5.345	20.491	0.265
2017	Ukraine	NA	30.1521	39.357	13.01	5.016	21.062	0.269
2018	Ukraine	NA	31.1208	39.888	13.009	5.027	21.576	0.276
2019	Ukraine	NA	31.2724	40.127	12.924	4.622	22.304	0.277
1990	United States	USA	47.64	88.871	22.496	30.673	35.072	0.63
1991	United States	USA	47.5453	90.401	22.795	30.46	36.524	0.622
1992	United States	USA	47.6251	92.959	24.06	30.359	37.937	0.603
1993	United States	USA	49.103	92.649	23.746	29.718	38.599	0.586
1994	United States	USA	49.4567	94.554	24.054	30.772	39.201	0.527
1995	United States	USA	49.7014	94.24	23.708	30.956	39.055	0.521
1996	United States	USA	48.8399	93.498	22.144	31.05	39.808	0.496
1997	United States	USA	48.2376	92.756	21.903	30.316	40.049	0.488
1998	United States	USA	47.9265	95.076	23.541	30.658	40.355	0.522
1999	United States	USA	48.4815	98.36	24.075	30.972	42.8	0.513
2000	United States	USA	48.3623	98.21	23.414	31.067	43.227	0.502
2001	United States	USA	48.2442	97.111	22.988	30.378	43.229	0.516
2002	United States	USA	47.7759	100.41	23.581	31.038	45.262	0.529
2003	United States	USA	46.6938	99.667	23.726	29.803	45.632	0.506
2004	United States	USA	44.6645	100.972	23.522	30.33	46.611	0.509
2005	United States	USA	43.9717	100.743	22.925	30.049	47.288	0.481
2006	United States	USA	42.9924	100.812	22.636	30.171	47.528	0.477
2007	United States	USA	42.2638	100.448	23.265	29.903	46.769	0.511
2008	United States	USA	42.4163	98.426	22.654	28.71	46.611	0.451
2009	United States	USA	42.5892	95.915	22.914	28.037	44.523	0.441
2010	United States	USA	42.1181	95.053	21.851	27.257	45.536	0.409
2011	United States	USA	42.3166	94.02	20.86	26.262	46.52	0.378
2012	United States	USA	41.9168	91.871	20.885	26.083	44.522	0.381
2013	United States	USA	41.53	91.741	21.408	25.595	44.33	0.408
2014	United States	USA	41.1271	91.286	21.172	24.627	45.05	0.437
2015	United States	USA	41.1071	95.542	22.706	24.599	47.783	0.454
2016	United States	USA	41.6839	97.064	22.883	25.308	48.421	0.452
2017	United States	USA	41.339	98.213	22.893	25.939	48.901	0.48
2018	United States	USA	41.6451	99.251	23.246	26.057	49.439	0.509
2019	United States	USA	41.8569	100.867	24.002	26.324	50.098	0.443
1990	Vietnam	Viet Nam	9.93292	12.057	8.147	1.686	2.188	0.036
1991	Vietnam	Viet Nam	10.0622	11.502	7.731	1.661	2.08	0.03
1992	Vietnam	Viet Nam	10.1628	12.76	8.857	1.702	2.172	0.029
1993	Vietnam	Viet Nam	10.4945	12.944	9.226	1.648	2.038	0.032
1994	Vietnam	Viet Nam	10.8433	13.698	9.972	1.664	2.024	0.038
1995	Vietnam	Viet Nam	11.2085	14.155	10.38	1.675	2.051	0.049
1996	Vietnam	Viet Nam	11.8575	14.627	10.698	1.61	2.265	0.054
1997	Vietnam	Viet Nam	12.0873	15.748	10.972	1.485	3.238	0.053
1998	Vietnam	Viet Nam	12.4108	16.419	11.547	1.457	3.362	0.053
1999	Vietnam	Viet Nam	12.7857	17.507	12.271	1.577	3.607	0.052
2000	Vietnam	Viet Nam	13.2051	19.326	13.646	1.622	4.005	0.053
2001	Vietnam	Viet Nam	13.7775	20.213	14.302	1.678	4.18	0.053
2002	Vietnam	Viet Nam	14.4447	21.997	15.608	1.711	4.62	0.058
2003	Vietnam	Viet Nam	15.2265	23.492	16.836	1.736	4.855	0.065
2004	Vietnam	Viet Nam	16.0762	27.651	21.186	1.878	4.504	0.083
2005	Vietnam	Viet Nam	16.9462	27.55	21.07	2.199	4.184	0.097
2006	Vietnam	Viet Nam	17.7271	31.323	23.812	2.506	4.895	0.11
2007	Vietnam	Viet Nam	18.6159	33.017	23.294	3.316	6.288	0.119
2008	Vietnam	Viet Nam	19.5043	37.305	25.071	4.199	7.936	0.099
2009	Vietnam	Viet Nam	20.3124	41.357	27.278	4.966	9.017	0.096
2010	Vietnam	Viet Nam	21.064	42.47	26.871	4.643	10.864	0.092
2011	Vietnam	Viet Nam	21.5906	49.124	27.192	6.394	15.451	0.087
2012	Vietnam	Viet Nam	22.162	46.563	27.708	6.545	12.231	0.079
2013	Vietnam	Viet Nam	22.7276	49.082	28.666	8.328	11.999	0.089
2014	Vietnam	Viet Nam	23.338	52.687	29.652	10.075	12.852	0.108
2015	Vietnam	Viet Nam	23.8715	54.78	29.843	9.75	15.062	0.125
2016	Vietnam	Viet Nam	24.4362	53.525	30.27	9.63	13.502	0.123
2017	Vietnam	Viet Nam	25.0158	53.145	30.508	10.584	11.894	0.159
2018	Vietnam	Viet Nam	25.7178	55.859	31.399	8.935	15.361	0.164
2019	Vietnam	Viet Nam	26.3575	50.469	25.953	8.145	16.208	0.163
